# Supplementary material for: Distinct Global Brain Dynamics and Spatiotemporal Organization of the Salience Network
Source: PLoS Biol. 2016 Jun 7;14(6):e1002469. doi: 10.1371/journal.pbio.1002469 (PMC4896426; doi:10.1371/journal.pbio.1002469)
Supplement: S2 Data — (XLSX) [file pbio.1002469.s002.xlsx]

## Sheet: figure2-B
subjectID	SN	CON	FPN	DAN	VAN	Sub	DMN	Mem	Vis	Aud	Motor	CB
100307	0.7301	0.5176	0.6223	0.4044	0.5209	0.7742	0.496	0.5524	0.4357	0.4311	0.4374	0.5496
101006	0.7367	0.5168	0.6455	0.5296	0.5729	0.7806	0.5137	0.5994	0.4687	0.4371	0.4688	0.5665
103414	0.7442	0.521	0.658	0.4966	0.5955	0.784	0.5043	0.557	0.474	0.4368	0.4522	0.4839
105014	0.7453	0.5263	0.6686	0.4722	0.5485	0.7812	0.5493	0.544	0.495	0.4592	0.44	0.5407
105115	0.7281	0.522	0.6402	0.4851	0.5573	0.7989	0.4955	0.5602	0.4757	0.4683	0.4689	0.5319
106521	0.752	0.5549	0.6733	0.494	0.5694	0.8005	0.5588	0.5831	0.467	0.4922	0.4862	0.5663
107422	0.7152	0.563	0.6477	0.4713	0.584	0.7565	0.5332	0.5798	0.4743	0.4977	0.4551	0.571
113619	0.7156	0.5167	0.6532	0.4698	0.5633	0.7681	0.4812	0.5322	0.4779	0.4048	0.3962	0.5222
114419	0.7309	0.558	0.6653	0.4845	0.6238	0.761	0.5589	0.5833	0.4789	0.5279	0.4682	0.5824
118528	0.7344	0.5071	0.6301	0.4434	0.5372	0.7821	0.4917	0.5538	0.4437	0.466	0.4926	0.5039
122620	0.7141	0.5174	0.642	0.4842	0.5974	0.7764	0.5128	0.5188	0.4639	0.4631	0.4428	0.5245
127933	0.7305	0.5391	0.6314	0.489	0.55	0.795	0.5287	0.5765	0.4622	0.4302	0.3902	0.568
129028	0.7503	0.5327	0.6685	0.4898	0.5688	0.792	0.5227	0.5407	0.4871	0.4823	0.4705	0.5558
131217	0.7242	0.532	0.6608	0.5116	0.591	0.7907	0.4986	0.5734	0.4414	0.4329	0.3914	0.5789
133928	0.7466	0.5635	0.6593	0.5265	0.5928	0.7875	0.5636	0.5651	0.4908	0.4858	0.4864	0.579
135225	0.6957	0.5627	0.6384	0.4278	0.5253	0.7231	0.5464	0.5504	0.4217	0.3964	0.3798	0.561
138231	0.7342	0.5369	0.6492	0.4808	0.5893	0.799	0.5227	0.5747	0.4646	0.499	0.5108	0.5152
139637	0.7334	0.5315	0.6521	0.524	0.5793	0.7778	0.5304	0.5838	0.3925	0.3691	0.3946	0.5114
141422	0.7333	0.5651	0.6765	0.4618	0.575	0.7761	0.5527	0.551	0.459	0.4824	0.4733	0.5803
144832	0.7213	0.4994	0.6388	0.447	0.5301	0.7694	0.5305	0.5205	0.4794	0.4039	0.3802	0.5467
148335	0.7345	0.5761	0.6729	0.4759	0.5953	0.7962	0.5553	0.6011	0.4868	0.5133	0.5333	0.5477
148840	0.7229	0.5454	0.6569	0.4537	0.567	0.768	0.5256	0.5554	0.3788	0.4687	0.4624	0.589
149539	0.7479	0.5621	0.6896	0.5155	0.6091	0.7773	0.5411	0.5833	0.4973	0.4981	0.5161	0.5301
153025	0.7047	0.47	0.624	0.497	0.5635	0.7592	0.4915	0.5063	0.422	0.3784	0.3635	0.4708
158136	0.749	0.5451	0.6634	0.4748	0.5886	0.7906	0.5144	0.6079	0.5049	0.4799	0.4829	0.5196
161630	0.7358	0.4769	0.6348	0.478	0.505	0.7855	0.4927	0.5573	0.4687	0.4083	0.4316	0.4888
163129	0.7034	0.5219	0.6573	0.3439	0.5454	0.728	0.5168	0.4626	0.4005	0.3935	0.3154	0.6168
172332	0.7308	0.5399	0.6436	0.4562	0.5608	0.7789	0.538	0.5179	0.4715	0.4662	0.4234	0.5111
173536	0.7117	0.4919	0.6322	0.5085	0.5498	0.7432	0.5459	0.5969	0.4026	0.3618	0.3506	0.6337
173940	0.7307	0.4852	0.6264	0.4626	0.5815	0.7734	0.4664	0.5162	0.4229	0.4145	0.4587	0.4944
175035	0.7327	0.5573	0.6699	0.54	0.6215	0.7764	0.5751	0.5849	0.5065	0.494	0.4668	0.6066
178950	0.7427	0.5877	0.6731	0.4593	0.5596	0.7614	0.5619	0.6077	0.4639	0.4793	0.4726	0.5334
180129	0.7329	0.5608	0.6566	0.474	0.5433	0.798	0.5464	0.5853	0.4738	0.4539	0.5063	0.5362
180432	0.7219	0.5245	0.6593	0.5022	0.578	0.7805	0.4982	0.5742	0.4707	0.4567	0.4946	0.5524
181232	0.727	0.5101	0.6382	0.4719	0.5494	0.7727	0.4533	0.5788	0.425	0.4564	0.4658	0.5494
183034	0.742	0.5121	0.6438	0.4379	0.5361	0.7812	0.4956	0.5358	0.467	0.4593	0.4351	0.5209
188347	0.7388	0.5641	0.6548	0.4873	0.6049	0.7842	0.5512	0.5661	0.4824	0.4934	0.4418	0.5598
189349	0.7244	0.5207	0.6574	0.4533	0.5714	0.7829	0.4718	0.5152	0.4609	0.4607	0.4985	0.4818
190031	0.7385	0.551	0.6701	0.495	0.5904	0.7957	0.5601	0.6007	0.4913	0.4926	0.468	0.5742
192843	0.7417	0.5693	0.6909	0.5075	0.5885	0.8061	0.5687	0.6056	0.4926	0.5209	0.4958	0.5777
194645	0.7237	0.516	0.6519	0.4973	0.5543	0.7864	0.5291	0.5387	0.4797	0.3953	0.384	0.5947
195041	0.7537	0.5713	0.6592	0.5308	0.5818	0.8012	0.5563	0.6011	0.5278	0.5172	0.5063	0.5493
195849	0.7265	0.505	0.668	0.4741	0.5543	0.7737	0.5086	0.5657	0.4666	0.4406	0.4397	0.5747
196144	0.727	0.6002	0.6691	0.4839	0.5843	0.7667	0.5582	0.5482	0.4512	0.5023	0.4698	0.5617
205725	0.717	0.5335	0.6626	0.495	0.5792	0.7472	0.5654	0.5786	0.4613	0.4663	0.451	0.5425
210011	0.735	0.5242	0.6723	0.5	0.6046	0.7917	0.509	0.6134	0.4522	0.4531	0.4907	0.4964
210617	0.7161	0.4778	0.6242	0.4456	0.5082	0.777	0.4905	0.4907	0.4067	0.3911	0.4184	0.4861
212116	0.7123	0.5388	0.6327	0.3737	0.582	0.7557	0.4869	0.5269	0.4235	0.4428	0.3237	0.5175
212419	0.7262	0.5313	0.6608	0.47	0.6013	0.7732	0.4748	0.528	0.4652	0.4695	0.4671	0.5689
221319	0.7385	0.5299	0.6422	0.5002	0.6278	0.7873	0.5404	0.5232	0.4555	0.4613	0.4028	0.6113
224022	0.7426	0.5669	0.6827	0.508	0.6096	0.7706	0.5728	0.6422	0.5192	0.5132	0.4861	0.5728
251833	0.7301	0.5452	0.667	0.4928	0.5678	0.7847	0.5533	0.5619	0.4769	0.4729	0.4655	0.5548
268850	0.7547	0.57	0.679	0.527	0.6207	0.7957	0.569	0.6252	0.5147	0.5308	0.4966	0.5926
285345	0.7155	0.5157	0.651	0.4682	0.6062	0.7859	0.5245	0.5348	0.4639	0.4727	0.4337	0.5513
285446	0.7043	0.5445	0.6455	0.4382	0.5564	0.749	0.5717	0.5352	0.4323	0.4795	0.4004	0.6061
307127	0.7299	0.5132	0.6536	0.4676	0.5075	0.7778	0.5238	0.5156	0.4622	0.4362	0.401	0.5655
334635	0.7448	0.584	0.6764	0.4875	0.5958	0.7774	0.5791	0.6139	0.5038	0.5179	0.5052	0.58
397154	0.7205	0.5135	0.6591	0.4674	0.5785	0.7876	0.4991	0.5749	0.4927	0.4707	0.4927	0.5051
397760	0.7469	0.5376	0.6572	0.4737	0.5639	0.7903	0.5429	0.5383	0.502	0.4464	0.4446	0.5711
414229	0.6997	0.591	0.6427	0.4539	0.5892	0.7693	0.5519	0.563	0.4277	0.5312	0.4613	0.5717
422632	0.7268	0.518	0.6302	0.4623	0.5481	0.804	0.5249	0.4951	0.4368	0.4366	0.451	0.536
485757	0.7336	0.5578	0.6606	0.4923	0.5691	0.7769	0.5603	0.5721	0.467	0.459	0.4443	0.6088
486759	0.7232	0.5036	0.6478	0.4765	0.5346	0.7712	0.5326	0.5469	0.4838	0.4311	0.3667	0.5486
499566	0.7373	0.5729	0.6561	0.5162	0.5905	0.7852	0.5442	0.5832	0.4455	0.4743	0.4614	0.5851
530635	0.7477	0.588	0.6812	0.4908	0.5955	0.7962	0.5775	0.5925	0.5104	0.5169	0.5162	0.5418
545345	0.7097	0.4925	0.6365	0.3987	0.5754	0.7482	0.5114	0.5233	0.409	0.3613	0.3519	0.607
567961	0.7212	0.4824	0.6102	0.4489	0.5254	0.7728	0.4233	0.4905	0.3984	0.4	0.4662	0.5124
627549	0.7287	0.51	0.6613	0.4427	0.6068	0.7763	0.4978	0.5553	0.4566	0.436	0.4292	0.5439
654754	0.7252	0.5326	0.6428	0.4768	0.5479	0.778	0.526	0.5234	0.4538	0.4604	0.4668	0.5509
709551	0.7213	0.5412	0.6642	0.472	0.6133	0.7865	0.5248	0.5446	0.4886	0.4776	0.4864	0.555
748258	0.6885	0.523	0.6169	0.4626	0.5358	0.7551	0.4927	0.4804	0.3993	0.3663	0.3493	0.4937
771354	0.7082	0.5192	0.6593	0.4425	0.5414	0.7433	0.5224	0.5286	0.4893	0.4549	0.428	0.536
782561	0.7062	0.4834	0.5948	0.4036	0.5086	0.764	0.4538	0.576	0.3962	0.3993	0.4725	0.5274
833148	0.6989	0.5465	0.6257	0.3837	0.5276	0.7363	0.5451	0.5033	0.3829	0.4673	0.3846	0.6378
904044	0.6898	0.4544	0.6064	0.3999	0.5705	0.7701	0.4562	0.4204	0.3676	0.3857	0.2995	0.519
958976	0.74	0.5666	0.6563	0.4877	0.5824	0.7694	0.5556	0.6032	0.4857	0.4995	0.4491	0.5824
965367	0.7427	0.5388	0.6553	0.4907	0.5605	0.7819	0.531	0.556	0.4834	0.4634	0.4758	0.6041
Mean	0.727845	0.533718	0.651938	0.472606	0.56997	0.776329	0.525306	0.555501	0.459519	0.456061	0.444264	0.551917
SEM	0.00173932	0.00350451	0.00218161	0.00419885	0.00337436	0.00196523	0.00384649	0.00448638	0.00407324	0.00489672	0.00579172	0.00425867

## Sheet: figure2-C
subjectID	SN	CON	FPN	DAN	VAN	Sub	DMN	Mem	Vis	Aud	Motor	CB
100307	0.9641	0.9155	0.9379	0.86	0.8891	0.966	0.9048	0.9533	0.8745	0.877	0.8613	0.9471
101006	0.9318	0.9011	0.9384	0.9311	0.9275	0.9571	0.9165	0.9525	0.8961	0.8842	0.9001	0.9495
103414	0.9448	0.9016	0.9469	0.9205	0.9271	0.9599	0.9092	0.9469	0.9031	0.8881	0.8933	0.907
105014	0.9542	0.8948	0.9552	0.9026	0.9033	0.963	0.9377	0.946	0.9093	0.8954	0.8802	0.9301
105115	0.9342	0.9068	0.9344	0.9217	0.9211	0.9387	0.9018	0.933	0.9105	0.9096	0.9051	0.9259
106521	0.9477	0.9266	0.9507	0.9209	0.9288	0.9502	0.939	0.9395	0.898	0.9177	0.912	0.9413
107422	0.9684	0.948	0.9515	0.9095	0.9391	0.9785	0.9191	0.9556	0.8949	0.9249	0.8858	0.9614
113619	0.965	0.908	0.9384	0.9121	0.9196	0.9592	0.8924	0.9348	0.8994	0.8607	0.8464	0.9359
114419	0.9738	0.9367	0.9669	0.9117	0.932	0.9744	0.9264	0.9536	0.8901	0.9387	0.8945	0.9566
118528	0.9378	0.8958	0.9245	0.895	0.9136	0.9491	0.9055	0.9294	0.8856	0.9001	0.9013	0.9153
122620	0.9607	0.9079	0.9452	0.9229	0.9357	0.9653	0.9075	0.9268	0.893	0.8949	0.883	0.9446
127933	0.9486	0.9126	0.9448	0.9048	0.9177	0.9502	0.9321	0.9459	0.8885	0.8767	0.8359	0.9289
129028	0.9493	0.9152	0.9505	0.9234	0.9289	0.9493	0.9203	0.9352	0.9136	0.9173	0.9035	0.9432
131217	0.9759	0.9266	0.9707	0.944	0.9418	0.9565	0.9074	0.9593	0.8768	0.8624	0.8226	0.9444
133928	0.9505	0.9367	0.9479	0.9285	0.9336	0.9538	0.9341	0.9414	0.9107	0.9217	0.9167	0.9443
135225	0.9688	0.9374	0.939	0.8431	0.8581	0.9736	0.9087	0.9454	0.8395	0.8378	0.8155	0.9414
138231	0.946	0.9163	0.9366	0.9166	0.9349	0.9512	0.923	0.9441	0.8975	0.9224	0.9275	0.9157
139637	0.961	0.9171	0.9573	0.9286	0.9267	0.9621	0.9309	0.9502	0.829	0.8174	0.834	0.9253
141422	0.9602	0.9386	0.946	0.8986	0.9367	0.9678	0.9361	0.9481	0.8881	0.9164	0.9001	0.953
144832	0.9645	0.8857	0.9496	0.8802	0.9054	0.9602	0.9327	0.9449	0.8881	0.8459	0.8237	0.9295
148335	0.9557	0.9439	0.9496	0.9141	0.943	0.953	0.9313	0.9519	0.9096	0.9351	0.9335	0.9338
148840	0.9587	0.9221	0.9577	0.881	0.9013	0.9625	0.9235	0.9595	0.8185	0.9055	0.8888	0.9555
149539	0.9596	0.937	0.9567	0.9335	0.9369	0.9684	0.9216	0.9565	0.9039	0.9297	0.9236	0.929
153025	0.9461	0.8591	0.943	0.9081	0.8728	0.97	0.9059	0.8974	0.8562	0.8328	0.8064	0.887
158136	0.9496	0.9313	0.9368	0.9096	0.9361	0.951	0.9105	0.9136	0.9181	0.9203	0.9164	0.9085
161630	0.9412	0.8598	0.9348	0.9009	0.8875	0.951	0.9032	0.9405	0.8935	0.8622	0.875	0.8701
163129	0.9476	0.902	0.9303	0.781	0.8986	0.9498	0.9088	0.9052	0.8147	0.8184	0.7464	0.9689
172332	0.9594	0.9178	0.9462	0.8942	0.9272	0.9656	0.9269	0.9452	0.8903	0.9051	0.8572	0.9212
173536	0.9739	0.8688	0.9481	0.8955	0.8761	0.9631	0.9239	0.9697	0.8284	0.7979	0.7769	0.9757
173940	0.9286	0.8694	0.9305	0.9031	0.927	0.9534	0.8887	0.9155	0.8676	0.8705	0.8948	0.9084
175035	0.9663	0.9386	0.9549	0.9352	0.9324	0.9631	0.9302	0.954	0.9064	0.9264	0.9046	0.9608
178950	0.9669	0.9566	0.9564	0.8945	0.9114	0.9761	0.9325	0.9539	0.8827	0.902	0.8918	0.9241
180129	0.9514	0.9287	0.9476	0.9091	0.9208	0.9474	0.9298	0.9541	0.9005	0.9002	0.9218	0.9205
180432	0.949	0.9104	0.9482	0.9244	0.9182	0.9495	0.8933	0.9496	0.9014	0.9073	0.9143	0.9398
181232	0.9516	0.9028	0.9284	0.902	0.9198	0.9565	0.872	0.9496	0.8713	0.9035	0.9017	0.9308
183034	0.9394	0.8999	0.9366	0.8898	0.903	0.9562	0.9057	0.9448	0.8983	0.889	0.873	0.9378
188347	0.9583	0.9376	0.9523	0.9132	0.9383	0.9631	0.9308	0.9396	0.9025	0.9224	0.8857	0.9449
189349	0.9317	0.9011	0.9314	0.9026	0.9308	0.9388	0.8899	0.9282	0.8945	0.9072	0.9195	0.9074
190031	0.9472	0.9237	0.9471	0.9181	0.9376	0.9551	0.9396	0.947	0.912	0.9217	0.903	0.9435
192843	0.9564	0.9337	0.9459	0.9238	0.9409	0.9402	0.9382	0.9523	0.9088	0.9321	0.9176	0.948
194645	0.9485	0.8939	0.9565	0.9184	0.9213	0.9563	0.9341	0.9452	0.8941	0.845	0.833	0.9566
195041	0.952	0.9377	0.9553	0.9424	0.9324	0.9477	0.9241	0.9459	0.9238	0.9284	0.9272	0.9318
195849	0.9411	0.8888	0.963	0.9135	0.9243	0.9647	0.9094	0.9489	0.8933	0.8828	0.8798	0.9517
196144	0.9792	0.9676	0.9492	0.9092	0.9356	0.9746	0.9229	0.9459	0.8746	0.9161	0.8932	0.9571
205725	0.9737	0.9203	0.9486	0.8998	0.8823	0.9795	0.9244	0.9733	0.885	0.8956	0.8733	0.9275
210011	0.9427	0.9054	0.9548	0.9315	0.9261	0.9502	0.9141	0.958	0.8893	0.8973	0.9096	0.9198
210617	0.9289	0.8565	0.9365	0.8656	0.8832	0.9549	0.9017	0.9281	0.8316	0.8445	0.858	0.8723
212116	0.9716	0.9306	0.945	0.8119	0.9455	0.9681	0.9147	0.9337	0.853	0.8692	0.7561	0.932
212419	0.9443	0.9233	0.9323	0.9123	0.9291	0.9633	0.8888	0.9249	0.8982	0.9158	0.908	0.9607
221319	0.9581	0.9054	0.9498	0.912	0.9426	0.9566	0.9342	0.9377	0.8851	0.8977	0.8506	0.9517
224022	0.9635	0.9488	0.9537	0.9154	0.9334	0.9655	0.927	0.9564	0.9137	0.9366	0.9201	0.94
251833	0.9572	0.9225	0.9533	0.9177	0.9167	0.9608	0.9303	0.9474	0.9025	0.9054	0.8938	0.9345
268850	0.9457	0.9393	0.9507	0.9382	0.9388	0.9432	0.9316	0.9327	0.9248	0.9396	0.9231	0.9508
285345	0.9554	0.893	0.9551	0.9031	0.9401	0.9578	0.9214	0.9359	0.894	0.8973	0.8701	0.9269
285446	0.9697	0.9274	0.952	0.871	0.877	0.9767	0.9289	0.9556	0.8532	0.9024	0.8245	0.963
307127	0.9534	0.9029	0.9403	0.9003	0.8915	0.9598	0.9234	0.9325	0.8857	0.8811	0.8471	0.9529
334635	0.9641	0.9435	0.9477	0.9142	0.9195	0.9663	0.9369	0.9686	0.9165	0.9313	0.9248	0.961
397154	0.9305	0.8982	0.9445	0.9117	0.9284	0.9507	0.9045	0.9293	0.9087	0.9138	0.9219	0.9202
397760	0.9509	0.9145	0.9476	0.91	0.9225	0.9534	0.9362	0.9399	0.9098	0.8877	0.886	0.94
414229	0.9729	0.9524	0.9504	0.8879	0.9346	0.9705	0.9244	0.9526	0.8508	0.9455	0.8829	0.951
422632	0.924	0.8881	0.9347	0.8978	0.9195	0.9357	0.9199	0.9192	0.8771	0.8834	0.894	0.9255
485757	0.9622	0.9154	0.963	0.9179	0.9129	0.9643	0.9333	0.9561	0.8886	0.8824	0.8744	0.9554
486759	0.9517	0.8873	0.945	0.8789	0.9003	0.9621	0.9259	0.9585	0.8974	0.8671	0.8168	0.9435
499566	0.9664	0.9474	0.9535	0.9261	0.9276	0.9564	0.9271	0.9617	0.8832	0.9118	0.8971	0.9535
530635	0.9522	0.9456	0.9514	0.9219	0.9424	0.9546	0.9374	0.9519	0.9215	0.9378	0.9259	0.9285
545345	0.9493	0.8822	0.9402	0.8385	0.8998	0.9622	0.9256	0.9221	0.8443	0.8052	0.7907	0.963
567961	0.9353	0.859	0.918	0.9007	0.8933	0.9543	0.8536	0.9155	0.8348	0.8485	0.8866	0.9097
627549	0.9388	0.8952	0.9431	0.894	0.9216	0.9642	0.9124	0.9387	0.8868	0.8832	0.8743	0.94
654754	0.948	0.9191	0.9488	0.9148	0.9217	0.9639	0.9149	0.9304	0.8864	0.9015	0.8946	0.9324
709551	0.9521	0.9221	0.9489	0.9163	0.9215	0.9585	0.9077	0.9416	0.9216	0.909	0.9039	0.9453
748258	0.9689	0.9133	0.9494	0.8894	0.884	0.9644	0.8938	0.9207	0.8246	0.8112	0.7824	0.9224
771354	0.9665	0.9151	0.9463	0.8867	0.8962	0.9822	0.9128	0.9506	0.9214	0.888	0.8459	0.934
782561	0.9506	0.8824	0.9195	0.8626	0.9055	0.9625	0.8742	0.9494	0.8347	0.8518	0.888	0.9419
833148	0.9626	0.9289	0.9368	0.8229	0.9208	0.965	0.9199	0.9345	0.8074	0.8933	0.8248	0.971
904044	0.9446	0.8413	0.935	0.8347	0.8728	0.9452	0.8719	0.8639	0.802	0.8235	0.7367	0.9321
958976	0.9623	0.9415	0.9515	0.911	0.9319	0.9695	0.9377	0.952	0.8993	0.9235	0.881	0.9395
965367	0.9435	0.9134	0.9448	0.9122	0.9269	0.9568	0.9281	0.9444	0.9063	0.9035	0.9054	0.9474
Mean	0.953614	0.91354	0.945858	0.901584	0.918234	0.959251	0.917152	0.941788	0.884294	0.891642	0.875326	0.936918
SEM	0.00143469	0.00293914	0.00113734	0.00336728	0.0023095	0.00111844	0.00203254	0.00193119	0.00344104	0.00400028	0.00515825	0.00228506

## Sheet: figure2-E
subjectID	SN	CON	FPN	DAN	VAN	Sub	DMN	Mem	Vis	Aud	Motor	CB
100307	0.7403	0.4811	0.6322	0.4194	0.5038	0.7889	0.5162	0.5513	0.4152	0.419	0.4362	0.4744
101006	0.7473	0.4712	0.6272	0.4845	0.5327	0.7886	0.5019	0.6147	0.4469	0.4354	0.4458	0.4717
103414	0.7369	0.4726	0.6365	0.4747	0.5319	0.7873	0.5348	0.5344	0.4635	0.4149	0.398	0.463
105014	0.7351	0.4363	0.619	0.3769	0.4671	0.767	0.505	0.4588	0.452	0.3844	0.348	0.4464
105115	0.7425	0.505	0.6408	0.467	0.5205	0.7961	0.5332	0.5734	0.4381	0.4581	0.4904	0.4702
106521	0.7461	0.4853	0.6639	0.4648	0.4944	0.8049	0.5348	0.5793	0.4499	0.4409	0.4413	0.4649
107422	0.7369	0.4981	0.6328	0.4539	0.5374	0.7844	0.5137	0.5264	0.4615	0.4582	0.4371	0.5098
113619	0.7315	0.4915	0.658	0.441	0.5567	0.7922	0.5072	0.5929	0.4656	0.4627	0.489	0.4756
114419	0.7479	0.4788	0.6747	0.4229	0.5898	0.7882	0.494	0.5563	0.4213	0.4227	0.4653	0.5262
118528	0.7297	0.4323	0.6127	0.4286	0.4521	0.7901	0.4697	0.5392	0.4119	0.3721	0.4173	0.471
122620	0.7491	0.5061	0.6674	0.457	0.5333	0.8014	0.4935	0.5446	0.4643	0.4873	0.4784	0.4701
127933	0.7303	0.516	0.6209	0.4481	0.5134	0.7863	0.5244	0.5731	0.3993	0.4387	0.3505	0.529
129028	0.7376	0.4649	0.61	0.4264	0.4991	0.7959	0.5112	0.4967	0.4123	0.4084	0.3507	0.5401
131217	0.7469	0.486	0.6515	0.4408	0.5529	0.8126	0.4898	0.5576	0.4414	0.4366	0.421	0.5221
133928	0.7371	0.4732	0.6431	0.4398	0.512	0.789	0.5151	0.5238	0.4614	0.4418	0.4464	0.5362
135225	0.7262	0.4736	0.6168	0.4287	0.4764	0.7617	0.4837	0.481	0.3854	0.3645	0.364	0.4555
138231	0.7281	0.4728	0.6288	0.4285	0.5254	0.7953	0.4953	0.5731	0.4218	0.4451	0.4382	0.4257
139637	0.7451	0.5419	0.6341	0.4969	0.5866	0.782	0.5546	0.6027	0.3927	0.4553	0.4161	0.5854
141422	0.7435	0.5224	0.6519	0.4835	0.5369	0.8055	0.5555	0.5689	0.4328	0.4532	0.4907	0.5024
144832	0.7372	0.5088	0.6507	0.4578	0.5298	0.7897	0.5432	0.5257	0.4548	0.4356	0.4249	0.506
148335	0.7464	0.5237	0.6536	0.4634	0.5297	0.8073	0.5583	0.6213	0.4589	0.5013	0.5023	0.4748
148840	0.7423	0.5073	0.6679	0.4975	0.5516	0.7939	0.5305	0.591	0.4652	0.4575	0.4945	0.48
149539	0.7626	0.515	0.659	0.4626	0.5295	0.8034	0.5393	0.596	0.4776	0.4746	0.4699	0.4817
153025	0.7396	0.4898	0.637	0.4912	0.5861	0.787	0.538	0.5565	0.436	0.4321	0.4619	0.4704
158136	0.7519	0.4756	0.6396	0.4399	0.5278	0.8036	0.5037	0.5451	0.4584	0.4535	0.4576	0.4714
161630	0.6981	0.4337	0.6546	0.4001	0.4647	0.7534	0.5538	0.6199	0.3822	0.3632	0.3926	0.3678
163129	0.7273	0.5227	0.6227	0.3696	0.5328	0.7824	0.519	0.5203	0.3708	0.4415	0.3595	0.4835
172332	0.7428	0.4683	0.6211	0.4863	0.5212	0.7937	0.517	0.5602	0.4377	0.4309	0.4663	0.4717
173536	0.7365	0.4755	0.6475	0.4818	0.5402	0.7792	0.4724	0.6048	0.432	0.4353	0.4408	0.4916
173940	0.733	0.4346	0.6229	0.4355	0.5322	0.7848	0.4674	0.5641	0.403	0.4089	0.4404	0.4525
175035	0.7375	0.5318	0.652	0.5013	0.5955	0.7924	0.5519	0.5894	0.4573	0.4293	0.4007	0.6058
178950	0.744	0.5643	0.6538	0.4221	0.5103	0.7795	0.5554	0.5873	0.4221	0.4368	0.4445	0.5165
180129	0.7326	0.4972	0.6385	0.4249	0.4942	0.7926	0.5223	0.5778	0.4073	0.4336	0.4803	0.4678
180432	0.7257	0.4809	0.6542	0.4621	0.5431	0.7803	0.495	0.5805	0.422	0.4402	0.4653	0.4568
181232	0.7008	0.431	0.6481	0.3744	0.4668	0.7309	0.5228	0.5656	0.3741	0.3889	0.4136	0.4926
183034	0.7505	0.5348	0.6508	0.4565	0.5124	0.7867	0.5431	0.5587	0.4513	0.4553	0.4362	0.5335
188347	0.7271	0.4997	0.63	0.4711	0.5404	0.7736	0.5074	0.5201	0.4263	0.4144	0.425	0.5435
189349	0.7267	0.4618	0.651	0.424	0.5162	0.7859	0.4936	0.534	0.4507	0.4594	0.4648	0.4605
190031	0.7306	0.5098	0.6569	0.4302	0.5377	0.7954	0.5427	0.5667	0.4242	0.45	0.412	0.5325
192843	0.7547	0.523	0.6861	0.463	0.5256	0.8001	0.5269	0.6404	0.4779	0.474	0.4986	0.4917
194645	0.7438	0.5088	0.6421	0.507	0.5298	0.7915	0.5458	0.6102	0.4646	0.4257	0.4161	0.5523
195041	0.7518	0.4783	0.6335	0.4861	0.5299	0.8009	0.5319	0.564	0.4624	0.473	0.4835	0.4723
195849	0.7424	0.4916	0.6462	0.4648	0.5313	0.7942	0.5329	0.5623	0.4726	0.4323	0.436	0.5562
196144	0.738	0.5281	0.6271	0.4723	0.4934	0.7868	0.513	0.5104	0.3803	0.4445	0.4634	0.5308
205725	0.7353	0.4843	0.6314	0.4649	0.5512	0.7905	0.502	0.5514	0.4171	0.4215	0.4443	0.4372
210011	0.7439	0.4916	0.6619	0.4827	0.5819	0.7993	0.5238	0.5597	0.4465	0.4474	0.4563	0.5071
210617	0.7114	0.4534	0.6192	0.388	0.4841	0.7848	0.4929	0.4619	0.3952	0.407	0.4394	0.4071
212116	0.7329	0.5306	0.6459	0.4298	0.5336	0.776	0.5139	0.5453	0.4377	0.4596	0.4082	0.4859
212419	0.7249	0.4546	0.6264	0.4093	0.5322	0.7777	0.4584	0.5388	0.4296	0.4288	0.4378	0.4887
221319	0.747	0.5183	0.6601	0.4698	0.5764	0.802	0.554	0.5583	0.4545	0.461	0.4289	0.56
224022	0.7591	0.5091	0.6697	0.4877	0.5548	0.7934	0.5357	0.6007	0.4595	0.4746	0.4764	0.4889
251833	0.688	0.5239	0.6689	0.4383	0.526	0.7633	0.5718	0.6138	0.408	0.4331	0.4511	0.3997
268850	0.749	0.5239	0.67	0.4715	0.5323	0.7965	0.5244	0.6083	0.441	0.4656	0.4693	0.5034
285345	0.7356	0.4952	0.6712	0.5	0.5556	0.8026	0.5314	0.5694	0.4557	0.4797	0.4783	0.5081
285446	0.7293	0.5387	0.6351	0.4268	0.5285	0.7773	0.5758	0.551	0.4457	0.4916	0.3708	0.5907
307127	0.7358	0.55	0.662	0.4781	0.5284	0.7844	0.5672	0.5788	0.4577	0.4943	0.4536	0.54
334635	0.7279	0.5247	0.6116	0.4007	0.4971	0.7715	0.5284	0.5589	0.3902	0.3965	0.3596	0.5753
397154	0.7136	0.4252	0.6345	0.3542	0.5043	0.7797	0.4393	0.5002	0.3935	0.4107	0.4371	0.4222
397760	0.7502	0.4918	0.6428	0.4195	0.5182	0.7996	0.534	0.518	0.4472	0.451	0.4491	0.5095
414229	0.698	0.5667	0.6137	0.4008	0.5288	0.7856	0.549	0.5011	0.3473	0.4744	0.4051	0.5867
422632	0.7162	0.4652	0.6102	0.4278	0.4858	0.7907	0.517	0.5253	0.4249	0.3722	0.3675	0.4864
485757	0.7507	0.519	0.6701	0.4964	0.5311	0.7961	0.549	0.5825	0.4736	0.4598	0.4214	0.5635
486759	0.7452	0.5474	0.6519	0.5107	0.534	0.7866	0.5779	0.5826	0.4777	0.4566	0.4346	0.5681
499566	0.7446	0.4806	0.6384	0.4769	0.541	0.7919	0.5234	0.5941	0.4684	0.4382	0.4784	0.4522
530635	0.7445	0.531	0.6733	0.4884	0.5496	0.801	0.5657	0.5745	0.4673	0.4752	0.5011	0.4819
545345	0.7243	0.5739	0.6385	0.4407	0.5321	0.7481	0.5535	0.5436	0.3787	0.4782	0.4078	0.5938
567961	0.7504	0.4954	0.6433	0.4993	0.5468	0.7994	0.5339	0.5265	0.447	0.4461	0.4662	0.5158
627549	0.7183	0.4407	0.6284	0.391	0.5561	0.7783	0.4421	0.5183	0.43	0.4083	0.4684	0.4712
654754	0.7458	0.4754	0.6383	0.4349	0.4864	0.7978	0.5193	0.5462	0.4365	0.4086	0.4373	0.4723
709551	0.739	0.5025	0.6747	0.4592	0.5844	0.8004	0.5406	0.5264	0.4722	0.4278	0.414	0.4977
748258	0.7287	0.4942	0.6569	0.4309	0.5365	0.7966	0.5031	0.5176	0.4447	0.4471	0.4645	0.4679
771354	0.7264	0.4253	0.6197	0.3943	0.4387	0.775	0.4537	0.4904	0.3751	0.3601	0.3835	0.4343
782561	0.722	0.4787	0.588	0.4208	0.4997	0.7813	0.5031	0.6258	0.4	0.3939	0.4291	0.5072
833148	0.7315	0.5234	0.6322	0.3659	0.514	0.7834	0.554	0.5081	0.4379	0.4441	0.3544	0.6559
904044	0.7257	0.4262	0.6457	0.437	0.5571	0.7913	0.4271	0.4029	0.4114	0.3787	0.3438	0.4605
958976	0.7442	0.5072	0.6173	0.4537	0.4929	0.7801	0.5084	0.5656	0.4106	0.4337	0.3841	0.492
965367	0.7443	0.4998	0.6329	0.4791	0.5255	0.7968	0.5397	0.563	0.432	0.4639	0.4563	0.5699
Mean	0.735658	0.494456	0.642252	0.447506	0.52649	0.787865	0.520447	0.554929	0.432745	0.437408	0.434452	0.498766
SEM	0.00158627	0.00394713	0.00219363	0.00419407	0.0035687	0.00154563	0.00363511	0.00476777	0.00347205	0.00362677	0.00466739	0.00578539

## Sheet: figure2-F
subjectID	SN	CON	FPN	DAN	VAN	Sub	DMN	Mem	Vis	Aud	Motor	CB
100307	0.9417	0.8785	0.937	0.8558	0.874	0.9343	0.9027	0.9256	0.8524	0.853	0.8477	0.8908
101006	0.8987	0.8685	0.902	0.8979	0.8965	0.9186	0.8835	0.9144	0.875	0.8757	0.8852	0.8913
103414	0.9308	0.863	0.9176	0.8894	0.8692	0.938	0.8987	0.9349	0.8935	0.8466	0.8319	0.8899
105014	0.9261	0.8206	0.9161	0.815	0.8323	0.9355	0.8954	0.8987	0.8554	0.8208	0.7836	0.8658
105115	0.9184	0.8884	0.9192	0.8929	0.901	0.9156	0.9017	0.9179	0.8771	0.8847	0.8998	0.8911
106521	0.9137	0.873	0.9262	0.8938	0.896	0.9177	0.9122	0.9217	0.8751	0.8712	0.8682	0.893
107422	0.9334	0.8948	0.9118	0.8836	0.9077	0.9406	0.8908	0.9149	0.8928	0.8856	0.858	0.9129
113619	0.9082	0.8889	0.9148	0.8894	0.9061	0.9193	0.8768	0.9152	0.8931	0.8998	0.9023	0.9015
114419	0.9027	0.8733	0.9133	0.8726	0.9	0.93	0.8777	0.9161	0.8626	0.8654	0.8824	0.9122
118528	0.9069	0.8291	0.9118	0.8717	0.8622	0.9083	0.8763	0.8997	0.8575	0.8179	0.8395	0.895
122620	0.9175	0.8882	0.9194	0.8974	0.9055	0.9171	0.8683	0.9084	0.8996	0.8983	0.9001	0.8933
127933	0.9406	0.9025	0.9314	0.8676	0.8882	0.9485	0.9067	0.9405	0.8333	0.8649	0.7775	0.9099
129028	0.9273	0.8476	0.931	0.8597	0.8784	0.9252	0.9085	0.9201	0.8514	0.8384	0.7839	0.9232
131217	0.926	0.8849	0.9236	0.8867	0.9034	0.9232	0.878	0.9149	0.8809	0.8684	0.8544	0.926
133928	0.8995	0.8684	0.9144	0.8679	0.8947	0.9128	0.8969	0.9014	0.8823	0.8735	0.8771	0.9059
135225	0.943	0.8675	0.9255	0.8499	0.851	0.9483	0.8787	0.8943	0.8209	0.81	0.8039	0.8877
138231	0.9213	0.8696	0.9091	0.8695	0.9014	0.9229	0.8912	0.9211	0.8555	0.877	0.8698	0.8681
139637	0.9469	0.9177	0.9332	0.8983	0.9161	0.9523	0.9124	0.9416	0.8241	0.8789	0.841	0.9412
141422	0.9191	0.8994	0.9248	0.9009	0.9118	0.9205	0.9107	0.9216	0.871	0.8849	0.8979	0.907
144832	0.9455	0.8965	0.9316	0.8686	0.8954	0.9346	0.9121	0.9272	0.8747	0.8681	0.8476	0.9168
148335	0.9228	0.8983	0.9326	0.8941	0.906	0.9101	0.9074	0.9128	0.8815	0.9056	0.9044	0.8827
148840	0.9138	0.8971	0.9203	0.9078	0.9074	0.9187	0.8983	0.9268	0.8946	0.8902	0.9018	0.9029
149539	0.9206	0.8997	0.9245	0.8965	0.9101	0.9119	0.8939	0.909	0.8983	0.9009	0.896	0.9
153025	0.9169	0.8824	0.9205	0.8983	0.8988	0.9213	0.906	0.9095	0.8745	0.8756	0.8824	0.8869
158136	0.9123	0.8733	0.9108	0.879	0.8914	0.9187	0.8807	0.8979	0.8892	0.8869	0.8865	0.8942
161630	0.8751	0.8222	0.8741	0.8203	0.8146	0.8721	0.8806	0.839	0.8002	0.7899	0.8125	0.7957
163129	0.9293	0.8911	0.9194	0.8062	0.9003	0.9403	0.9042	0.914	0.7968	0.8617	0.7919	0.8902
172332	0.9088	0.8611	0.9073	0.8952	0.8985	0.9213	0.8921	0.9085	0.8721	0.8698	0.8869	0.8971
173536	0.9311	0.8744	0.9345	0.9087	0.8864	0.9192	0.8562	0.9193	0.8708	0.8713	0.8715	0.9127
173940	0.8968	0.8274	0.9076	0.8663	0.9058	0.9044	0.8646	0.8906	0.8508	0.8475	0.8643	0.88
175035	0.9435	0.9053	0.9252	0.8936	0.9069	0.9371	0.9096	0.93	0.8707	0.8669	0.8407	0.9228
178950	0.9551	0.9362	0.9391	0.8529	0.8749	0.9532	0.9017	0.9227	0.8474	0.8604	0.8582	0.9081
180129	0.9227	0.8817	0.9338	0.8699	0.8768	0.9176	0.8961	0.9336	0.8508	0.8658	0.8876	0.8846
180432	0.9187	0.8788	0.9311	0.8925	0.8781	0.9163	0.866	0.9268	0.8668	0.8838	0.8804	0.9002
181232	0.9287	0.8401	0.8861	0.8101	0.8465	0.9497	0.8831	0.8903	0.8132	0.8146	0.8202	0.9099
183034	0.9417	0.9113	0.9344	0.888	0.89	0.9309	0.9059	0.9323	0.8774	0.8752	0.8606	0.9251
188347	0.9411	0.9018	0.9201	0.8848	0.8893	0.9393	0.8911	0.9204	0.8646	0.8601	0.8525	0.9022
189349	0.9047	0.8565	0.9117	0.8668	0.9054	0.9111	0.8864	0.9121	0.8759	0.8811	0.8897	0.8938
190031	0.9314	0.886	0.9239	0.8529	0.9123	0.9436	0.9171	0.9257	0.855	0.8774	0.8403	0.9211
192843	0.9199	0.8983	0.9191	0.8958	0.9074	0.9218	0.8962	0.9109	0.8972	0.8941	0.902	0.9005
194645	0.9343	0.8928	0.9314	0.9063	0.8975	0.9293	0.9078	0.9281	0.8883	0.8658	0.8506	0.9301
195041	0.9135	0.8712	0.921	0.9002	0.9007	0.9151	0.8958	0.9117	0.8888	0.8904	0.8938	0.8972
195849	0.9154	0.8831	0.9252	0.8911	0.9028	0.9207	0.9042	0.914	0.891	0.872	0.8703	0.9181
196144	0.937	0.9204	0.9178	0.8915	0.8903	0.9405	0.8887	0.9103	0.8227	0.8764	0.8748	0.9268
205725	0.9232	0.8778	0.9213	0.8933	0.8946	0.9311	0.8843	0.9102	0.8597	0.8634	0.8714	0.8759
210011	0.9239	0.8837	0.9299	0.909	0.9176	0.9214	0.8988	0.9176	0.879	0.8767	0.8816	0.9095
210617	0.9071	0.8532	0.9087	0.8195	0.8831	0.9299	0.8819	0.8891	0.8248	0.8538	0.8572	0.8462
212116	0.9458	0.926	0.9309	0.8593	0.9121	0.9392	0.8875	0.8874	0.8655	0.8894	0.8437	0.8719
212419	0.9038	0.8591	0.9027	0.8635	0.8963	0.9257	0.8542	0.911	0.8685	0.8679	0.8706	0.897
221319	0.9234	0.8943	0.9275	0.8878	0.9117	0.9314	0.9141	0.9018	0.8828	0.8802	0.86	0.9298
224022	0.9092	0.8986	0.921	0.8975	0.9127	0.9285	0.9029	0.9089	0.889	0.898	0.8913	0.9078
251833	0.92	0.899	0.8849	0.841	0.8581	0.9098	0.8858	0.8376	0.828	0.8392	0.8479	0.8016
268850	0.923	0.9037	0.9188	0.8985	0.9056	0.9266	0.8998	0.9038	0.8768	0.8935	0.8837	0.9056
285345	0.9171	0.8837	0.9317	0.9053	0.9073	0.9184	0.888	0.9098	0.8921	0.8946	0.8887	0.9025
285446	0.9549	0.9104	0.9276	0.85	0.8795	0.956	0.9144	0.9524	0.8627	0.8972	0.781	0.9511
307127	0.9441	0.9302	0.927	0.8924	0.9074	0.9456	0.9031	0.9217	0.8709	0.9121	0.8654	0.935
334635	0.94	0.9026	0.9167	0.833	0.8617	0.9491	0.9111	0.9348	0.8181	0.8333	0.7888	0.9289
397154	0.8819	0.8179	0.9116	0.7905	0.8833	0.9274	0.858	0.9023	0.8235	0.8477	0.8642	0.8572
397760	0.9216	0.8788	0.9193	0.8595	0.8898	0.9255	0.9106	0.9177	0.8712	0.8785	0.8745	0.9103
414229	0.9649	0.9399	0.9215	0.8241	0.8976	0.9467	0.8923	0.9214	0.7696	0.9007	0.8258	0.9499
422632	0.9097	0.8532	0.9175	0.8599	0.8892	0.9221	0.896	0.9215	0.8614	0.8142	0.8074	0.8915
485757	0.9298	0.8939	0.9299	0.9045	0.8984	0.9301	0.9143	0.9361	0.8911	0.8734	0.8509	0.9169
486759	0.9426	0.9188	0.9418	0.9052	0.9043	0.9424	0.9057	0.929	0.8915	0.8765	0.8517	0.9246
499566	0.9121	0.8823	0.9145	0.9047	0.9029	0.915	0.8847	0.9097	0.8914	0.8852	0.8911	0.8942
530635	0.9221	0.9027	0.9269	0.9038	0.9012	0.9168	0.91	0.9196	0.8921	0.8961	0.9029	0.8954
545345	0.9514	0.9399	0.9399	0.8559	0.8654	0.9761	0.8939	0.9204	0.7974	0.8893	0.816	0.9593
567961	0.9147	0.8837	0.9207	0.9137	0.8952	0.9138	0.896	0.8988	0.8805	0.885	0.8914	0.9161
627549	0.876	0.8401	0.8953	0.8404	0.8728	0.9029	0.8505	0.8938	0.8646	0.858	0.8847	0.8926
654754	0.9081	0.8717	0.9235	0.8724	0.8846	0.9315	0.901	0.8995	0.8619	0.8514	0.8636	0.8902
709551	0.9353	0.8883	0.9331	0.8906	0.9151	0.9287	0.9029	0.9265	0.8871	0.8599	0.8436	0.9034
748258	0.9107	0.8825	0.9204	0.8747	0.8965	0.9258	0.8834	0.9047	0.8678	0.8844	0.8828	0.9005
771354	0.9015	0.8289	0.9116	0.8401	0.8414	0.9264	0.873	0.8996	0.8237	0.8025	0.8119	0.8651
782561	0.9338	0.8768	0.9124	0.8649	0.8839	0.9461	0.8951	0.9381	0.8386	0.8343	0.8465	0.9206
833148	0.9455	0.8823	0.9112	0.7983	0.8981	0.9431	0.9142	0.9301	0.8541	0.8538	0.7828	0.9428
904044	0.8884	0.8143	0.9037	0.8589	0.8585	0.906	0.8507	0.8448	0.8488	0.8204	0.7939	0.8665
958976	0.9397	0.8985	0.9182	0.8738	0.8958	0.9394	0.896	0.92	0.8463	0.8688	0.821	0.9047
965367	0.9102	0.8865	0.9179	0.8931	0.906	0.9182	0.9028	0.9147	0.8669	0.8883	0.882	0.9209
Mean	0.922571	0.882003	0.919804	0.873721	0.891127	0.927587	0.893117	0.912739	0.862522	0.867977	0.857035	0.901182
SEM	0.00205652	0.00320026	0.00139881	0.00332651	0.00231671	0.00174633	0.00184891	0.00225326	0.00317508	0.00295205	0.00400184	0.00310956

## Sheet: figure3-A
Power System Node_ID	Temporal Flexibility	Spatiotemporal Diversity
1	0.8003	0.952
2	0.7989	0.9545
3	0.609	0.948
4	0.8118	0.9501
5	0.5523	0.9337
6	0.5952	0.9294
7	0.6106	0.9494
8	0.5568	0.9379
9	0.5381	0.9328
10	0.8115	0.9533
11	0.5635	0.9472
12	0.5526	0.9353
13	0.4774	0.9113
14	0.4726	0.9048
15	0.4748	0.8956
16	0.465	0.8979
17	0.4621	0.8826
18	0.4524	0.8755
19	0.4374	0.8659
20	0.4227	0.8615
21	0.4525	0.8754
22	0.4392	0.8751
23	0.4232	0.8602
24	0.4249	0.8583
25	0.4218	0.8605
26	0.4274	0.8642
27	0.4273	0.8589
28	0.4545	0.887
29	0.4138	0.8548
30	0.4113	0.8533
31	0.4584	0.8788
32	0.4255	0.8674
33	0.4407	0.8779
34	0.4408	0.8769
35	0.4412	0.8723
36	0.4327	0.8637
37	0.4479	0.8737
38	0.4413	0.8794
39	0.4535	0.8717
40	0.4401	0.8697
41	0.4301	0.8651
42	0.4553	0.8777
43	0.4659	0.8978
44	0.4576	0.8809
45	0.4569	0.8803
46	0.4562	0.8793
47	0.4447	0.8916
48	0.4554	0.9011
49	0.4506	0.8895
50	0.4507	0.8933
51	0.4597	0.8995
52	0.5034	0.9323
53	0.4599	0.9035
54	0.4692	0.9099
55	0.4648	0.9054
56	0.4735	0.9132
57	0.7975	0.9462
58	0.4748	0.9132
59	0.7825	0.9466
60	0.7853	0.9443
61	0.5074	0.9253
62	0.4552	0.8945
63	0.4394	0.879
64	0.452	0.8882
65	0.4228	0.8696
66	0.492	0.9119
67	0.4461	0.8823
68	0.4542	0.8967
69	0.441	0.8845
70	0.4377	0.8783
71	0.4326	0.8732
72	0.4362	0.8792
73	0.512	0.9286
74	0.5964	0.919
75	0.5075	0.9073
76	0.5295	0.9084
77	0.5362	0.935
78	0.5257	0.9317
79	0.549	0.9093
80	0.543	0.9228
81	0.5485	0.915
82	0.5672	0.9081
83	0.5004	0.9071
84	0.502	0.9139
85	0.5637	0.9394
86	0.4741	0.894
87	0.4943	0.9058
88	0.4975	0.9019
89	0.5054	0.9075
90	0.5475	0.9195
91	0.5204	0.9201
92	0.4945	0.9071
93	0.6193	0.9335
94	0.5584	0.9443
95	0.5815	0.9233
96	0.4724	0.9013
97	0.4953	0.9113
98	0.4948	0.9036
99	0.4933	0.9084
100	0.4913	0.9112
101	0.525	0.9276
102	0.5007	0.9171
103	0.5047	0.9081
104	0.5167	0.9234
105	0.49	0.9076
106	0.4951	0.9071
107	0.523	0.9187
108	0.5206	0.9257
109	0.5239	0.9128
110	0.5332	0.9289
111	0.5333	0.9318
112	0.504	0.9281
113	0.5378	0.9382
114	0.5246	0.9269
115	0.4987	0.9158
116	0.5182	0.9115
117	0.573	0.9071
118	0.5399	0.9109
119	0.5066	0.9232
120	0.5136	0.9192
121	0.4985	0.916
122	0.5554	0.9468
123	0.6016	0.9094
124	0.5136	0.9148
125	0.5115	0.9161
126	0.5231	0.9221
127	0.5152	0.9239
128	0.5446	0.9132
129	0.5482	0.9138
130	0.5095	0.9197
131	0.5953	0.9139
132	0.5291	0.9282
133	0.527	0.9327
134	0.5795	0.9486
135	0.5604	0.9437
136	0.5369	0.9315
137	0.5193	0.9174
138	0.5825	0.9394
139	0.5057	0.9217
140	0.8086	0.9456
141	0.8048	0.9468
142	0.8068	0.9429
143	0.461	0.893
144	0.4341	0.8726
145	0.4583	0.8956
146	0.4714	0.9047
147	0.4411	0.881
148	0.4304	0.8726
149	0.4244	0.8679
150	0.4398	0.8749
151	0.4223	0.8649
152	0.4383	0.8814
153	0.4719	0.898
154	0.4635	0.8944
155	0.409	0.856
156	0.4085	0.855
157	0.4217	0.8654
158	0.8139	0.9366
159	0.4161	0.8591
160	0.4534	0.8839
161	0.4421	0.8771
162	0.4154	0.8595
163	0.4473	0.8773
164	0.4297	0.8679
165	0.4843	0.9085
166	0.4419	0.8814
167	0.4116	0.8577
168	0.4999	0.9139
169	0.4475	0.8835
170	0.4765	0.9069
171	0.526	0.9267
172	0.4629	0.8931
173	0.481	0.9028
174	0.8173	0.9301
175	0.5953	0.951
176	0.8094	0.9437
177	0.5299	0.9369
178	0.8014	0.9518
179	0.8098	0.946
180	0.6031	0.9568
181	0.5509	0.9465
182	0.5944	0.9551
183	0.5796	0.9543
184	0.5353	0.9359
185	0.5266	0.9352
186	0.8007	0.9422
187	0.8061	0.9446
188	0.788	0.9598
189	0.7789	0.965
190	0.7826	0.9642
191	0.5047	0.9204
192	0.5452	0.946
193	0.5543	0.9408
194	0.5653	0.9411
195	0.5281	0.9378
196	0.5181	0.9312
197	0.5498	0.943
198	0.5465	0.9403
199	0.7989	0.9534
200	0.561	0.9504
201	0.5801	0.9456
202	0.573	0.9575
203	0.4788	0.9119
204	0.5666	0.9505
205	0.4895	0.9181
206	0.7909	0.9544
207	0.7913	0.9574
208	0.7808	0.9637
209	0.7763	0.9589
210	0.7888	0.9634
211	0.7919	0.9633
212	0.7929	0.9611
213	0.7764	0.9514
214	0.792	0.9585
215	0.779	0.9635
216	0.7715	0.9643
217	0.7895	0.9604
218	0.5754	0.95
219	0.7889	0.953
220	0.7805	0.9613
221	0.5737	0.9524
222	0.7988	0.9553
223	0.5757	0.9545
224	0.791	0.9587
225	0.789	0.9592
226	0.8	0.9578
227	0.7916	0.9619
228	0.7901	0.9645
229	0.7996	0.9518
230	0.7899	0.9622
231	0.7944	0.9592
232	0.7987	0.9561
233	0.7873	0.9657
234	0.7862	0.9633
235	0.8205	0.9269
236	0.5116	0.9033
237	0.4654	0.892
238	0.4824	0.8955
239	0.6201	0.9218
240	0.5114	0.9071
241	0.581	0.9422
242	0.5549	0.9358
243	0.5189	0.9288
244	0.5342	0.9404
245	0.5332	0.9354
246	0.6213	0.9432
247	0.6122	0.9363
248	0.6189	0.943
249	0.5474	0.9311
250	0.559	0.9319
251	0.4927	0.9176
252	0.4581	0.8919
253	0.5077	0.9218
254	0.4791	0.9051
255	0.4448	0.8816
256	0.483	0.9112
257	0.4313	0.8703
258	0.4336	0.8751
259	0.4947	0.9175
260	0.5173	0.922
261	0.5098	0.9214
262	0.4707	0.9017
263	0.4479	0.8891
264	0.4598	0.8996

## Sheet: figure3-C
Percentage of high temporal flexibility nodes coming from each network
	SN	CON	FPN	DAN	VAN	Sub	DMN	Mem	Vis	Aud	Motor	CB
Percentage	34.15	7.32	24.39	0	2.44	29.27	0	0	2.44	0	0	0

## Sheet: figure3-D
Power System Node_ID	Temporal Flexibility	Spatiotemporal Diversity
1	0.8406	0.9248
2	0.8382	0.9281
3	0.6028	0.9209
4	0.8427	0.9256
5	0.5419	0.906
6	0.5753	0.9065
7	0.5877	0.9181
8	0.537	0.915
9	0.5387	0.9088
10	0.5287	0.9168
11	0.571	0.9213
12	0.5442	0.9134
13	0.43	0.868
14	0.4497	0.8779
15	0.4562	0.8749
16	0.4385	0.8699
17	0.4637	0.8683
18	0.4485	0.8561
19	0.4356	0.8505
20	0.4141	0.8477
21	0.4588	0.8651
22	0.421	0.8491
23	0.4139	0.8438
24	0.4175	0.844
25	0.4058	0.8395
26	0.4216	0.8497
27	0.4307	0.8481
28	0.4394	0.8658
29	0.403	0.839
30	0.396	0.8337
31	0.455	0.8628
32	0.4097	0.8435
33	0.4349	0.8639
34	0.4266	0.8571
35	0.4359	0.855
36	0.4361	0.8497
37	0.4505	0.8626
38	0.4188	0.8509
39	0.4475	0.855
40	0.4385	0.8569
41	0.4154	0.8459
42	0.4496	0.8624
43	0.4534	0.8793
44	0.4505	0.8636
45	0.4505	0.8647
46	0.4502	0.8642
47	0.4167	0.8615
48	0.4228	0.866
49	0.4287	0.8635
50	0.4283	0.8646
51	0.4422	0.8774
52	0.8288	0.9072
53	0.4349	0.8753
54	0.4298	0.8737
55	0.4382	0.8788
56	0.4456	0.885
57	0.4747	0.9034
58	0.4385	0.8791
59	0.4748	0.9023
60	0.8184	0.9103
61	0.4876	0.899
62	0.4269	0.8651
63	0.4312	0.8645
64	0.4414	0.8673
65	0.4004	0.8441
66	0.4786	0.8901
67	0.4404	0.866
68	0.4268	0.8659
69	0.415	0.856
70	0.4182	0.8551
71	0.4142	0.8543
72	0.4149	0.8545
73	0.4905	0.9017
74	0.5876	0.8941
75	0.4982	0.8862
76	0.5103	0.888
77	0.516	0.9067
78	0.5268	0.9089
79	0.5412	0.8798
80	0.6297	0.901
81	0.5451	0.8922
82	0.5425	0.8852
83	0.496	0.8811
84	0.5017	0.889
85	0.5549	0.9122
86	0.4711	0.8725
87	0.4865	0.8817
88	0.4908	0.8774
89	0.5002	0.8787
90	0.5385	0.8978
91	0.5173	0.893
92	0.4932	0.8819
93	0.6104	0.9053
94	0.5611	0.9138
95	0.5648	0.8986
96	0.4685	0.8816
97	0.4909	0.8864
98	0.4925	0.8797
99	0.4897	0.8831
100	0.4948	0.8928
101	0.5252	0.9029
102	0.4933	0.8909
103	0.4959	0.8831
104	0.5125	0.8964
105	0.4831	0.8832
106	0.4904	0.8848
107	0.5166	0.8975
108	0.5206	0.9053
109	0.5161	0.8913
110	0.5271	0.9051
111	0.5276	0.9041
112	0.5077	0.9055
113	0.5336	0.9145
114	0.5167	0.898
115	0.4893	0.89
116	0.5072	0.8883
117	0.5463	0.8814
118	0.5335	0.8851
119	0.505	0.8995
120	0.5111	0.8947
121	0.5013	0.8933
122	0.5564	0.9216
123	0.5757	0.8885
124	0.5042	0.8963
125	0.5118	0.9016
126	0.519	0.9044
127	0.5119	0.8919
128	0.5287	0.8919
129	0.5413	0.886
130	0.5054	0.8925
131	0.5859	0.8902
132	0.5218	0.9001
133	0.5298	0.908
134	0.588	0.9168
135	0.5717	0.914
136	0.4975	0.8972
137	0.5191	0.8925
138	0.5855	0.9023
139	0.5022	0.9009
140	0.8464	0.912
141	0.8455	0.9158
142	0.8444	0.9149
143	0.4492	0.8741
144	0.4131	0.8489
145	0.4318	0.8679
146	0.4453	0.8775
147	0.4194	0.8573
148	0.4183	0.8561
149	0.41	0.8476
150	0.4239	0.856
151	0.4107	0.8486
152	0.4316	0.8661
153	0.4615	0.879
154	0.4504	0.8733
155	0.3927	0.8354
156	0.3894	0.8327
157	0.4065	0.8451
158	0.4866	0.8986
159	0.4	0.8413
160	0.4454	0.8691
161	0.4363	0.8608
162	0.4004	0.8398
163	0.4534	0.864
164	0.4215	0.8517
165	0.4531	0.8758
166	0.4196	0.8593
167	0.4037	0.8437
168	0.4754	0.8877
169	0.4262	0.8575
170	0.4489	0.8797
171	0.492	0.8956
172	0.4453	0.8727
173	0.4535	0.8753
174	0.4992	0.8962
175	0.5894	0.9252
176	0.8406	0.915
177	0.5396	0.9163
178	0.6122	0.9171
179	0.8437	0.918
180	0.5986	0.9282
181	0.5458	0.9207
182	0.5934	0.9274
183	0.5763	0.9233
184	0.5264	0.9033
185	0.5279	0.9086
186	0.832	0.9169
187	0.8374	0.9197
188	0.8277	0.9281
189	0.8145	0.9345
190	0.8253	0.9378
191	0.4658	0.8881
192	0.5448	0.926
193	0.5487	0.915
194	0.5572	0.9169
195	0.5397	0.9175
196	0.526	0.9093
197	0.5557	0.9202
198	0.5463	0.9176
199	0.8354	0.9264
200	0.5671	0.9293
201	0.5841	0.9231
202	0.5796	0.9321
203	0.4401	0.8785
204	0.5746	0.9255
205	0.4521	0.8826
206	0.8261	0.9248
207	0.8296	0.9328
208	0.8197	0.933
209	0.8103	0.9304
210	0.8232	0.9346
211	0.8253	0.9392
212	0.8312	0.9284
213	0.478	0.9058
214	0.8343	0.9266
215	0.8252	0.9314
216	0.8215	0.9225
217	0.8277	0.9286
218	0.5724	0.9252
219	0.8291	0.924
220	0.8216	0.9322
221	0.5877	0.9277
222	0.8417	0.9228
223	0.5783	0.9231
224	0.8377	0.9233
225	0.8343	0.9272
226	0.845	0.9229
227	0.8314	0.9319
228	0.83	0.9372
229	0.8329	0.9194
230	0.8252	0.9325
231	0.8256	0.9291
232	0.5057	0.9134
233	0.8248	0.9388
234	0.8296	0.9369
235	0.512	0.8962
236	0.492	0.8727
237	0.4557	0.8725
238	0.464	0.8727
239	0.6037	0.8985
240	0.4901	0.8797
241	0.5734	0.9174
242	0.5619	0.9081
243	0.4835	0.8949
244	0.4822	0.8976
245	0.5021	0.9041
246	0.5273	0.9081
247	0.6008	0.9192
248	0.6142	0.9168
249	0.5455	0.9038
250	0.5632	0.9074
251	0.4582	0.8862
252	0.4361	0.8656
253	0.4867	0.8993
254	0.4639	0.8827
255	0.4388	0.8675
256	0.4508	0.8812
257	0.4189	0.8505
258	0.4135	0.8475
259	0.4585	0.8856
260	0.5016	0.8979
261	0.4834	0.893
262	0.4501	0.8778
263	0.4232	0.8583
264	0.4281	0.8673

## Sheet: figure3-F
Percentage of high temporal flexibility nodes coming from each network
	SN	CON	FPN	DAN	VAN	Sub	DMN	Mem	Vis	Aud	Motor	CB
Percentage	38.24	5.88	23.53	0	0	32.35	0	0	0	0	0	0

## Sheet: figure4-A
subjectID	SN	CON	FPN	VAN	Sub	Vis
100307	0.9689	0.9727	0.9593	0.9229	0.9654	0.9284
101006	0.9385	0.925	0.9441	0.9215	0.9582	0.9357
103414	0.9474	0.9329	0.9511	0.9252	0.9609	0.9508
105014	0.9573	0.9197	0.9535	0.8789	0.963	0.9651
105115	0.9419	0.9403	0.9505	0.9029	0.9387	0.9
106521	0.9514	0.9422	0.9553	0.9245	0.9497	0.9538
107422	0.9762	0.9803	0.9571	0.9625	0.9783	0.9101
113619	0.9697	0.9305	0.9371	0.966	0.9614	0.9482
114419	0.9751	0.973	0.9647	0.9234	0.9754	0.8748
118528	0.9459	0.9216	0.9301	0.9614	0.9494	0.9403
122620	0.9693	0.9493	0.9508	0.9597	0.9661	0.8765
127933	0.9523	0.9293	0.957	0.9657	0.9497	0.9391
129028	0.9504	0.9286	0.9584	0.9295	0.9491	0.9543
131217	0.9775	0.9738	0.9727	0.9829	0.9558	0.9857
133928	0.9524	0.9505	0.958	0.9401	0.9532	0.9236
135225	0.9743	0.9847	0.9233	0.8607	0.9748	0.9736
138231	0.9518	0.9322	0.9428	0.9461	0.9518	0.9256
139637	0.9655	0.958	0.9571	0.9533	0.9621	0.9395
141422	0.9654	0.9622	0.9411	0.9437	0.9682	0.9611
144832	0.9692	0.9601	0.9533	0.9469	0.9617	0.9708
148335	0.9618	0.9493	0.9562	0.9418	0.9536	0.9528
148840	0.9666	0.9589	0.9576	0.8427	0.9644	0.9199
149539	0.9581	0.95	0.9592	0.9071	0.9686	0.9072
153025	0.966	0.9391	0.954	0.9217	0.9709	0.9591
158136	0.9517	0.9544	0.9429	0.9627	0.9507	0.9155
161630	0.9455	0.9016	0.9392	0.8407	0.9502	0.9491
163129	0.9615	0.9743	0.9155	0.8785	0.9511	0.9752
172332	0.9641	0.9567	0.9551	0.9544	0.9653	0.9364
173536	0.9751	0.9297	0.9409	0.9592	0.9642	0.9787
173940	0.9295	0.8949	0.955	0.9328	0.9543	0.8946
175035	0.9704	0.9649	0.9554	0.9693	0.9627	0.9139
178950	0.967	0.9695	0.9542	0.9146	0.9762	0.9763
180129	0.9591	0.9342	0.9552	0.9369	0.947	0.9354
180432	0.951	0.9164	0.9494	0.9169	0.9502	0.9578
181232	0.9591	0.9369	0.9366	0.9068	0.9577	0.9193
183034	0.941	0.9297	0.9413	0.9127	0.9571	0.9513
188347	0.9607	0.9634	0.9603	0.9458	0.9634	0.949
189349	0.9392	0.9109	0.932	0.9272	0.938	0.9324
190031	0.9525	0.9464	0.9496	0.9531	0.9553	0.9543
192843	0.963	0.9521	0.9372	0.9412	0.9404	0.9507
194645	0.9575	0.9465	0.9529	0.8927	0.956	0.91
195041	0.9518	0.9479	0.9664	0.9514	0.9479	0.9425
195849	0.9511	0.9156	0.9591	0.9402	0.965	0.9441
196144	0.98	0.9805	0.9418	0.9541	0.9742	0.9267
205725	0.9777	0.97	0.9385	0.8811	0.98	0.9639
210011	0.9442	0.9163	0.9542	0.9276	0.9501	0.9268
210617	0.9394	0.9007	0.9468	0.9123	0.9543	0.9538
212116	0.9799	0.9821	0.9602	0.9804	0.9701	0.8396
212419	0.9452	0.9446	0.9312	0.952	0.963	0.9431
221319	0.965	0.9527	0.954	0.9414	0.9568	0.941
224022	0.9625	0.9655	0.9513	0.9701	0.9655	0.9216
251833	0.9625	0.9383	0.9581	0.9325	0.9612	0.9526
268850	0.947	0.9534	0.9524	0.9426	0.9421	0.9616
285345	0.966	0.9262	0.9625	0.925	0.9578	0.9438
285446	0.9771	0.9833	0.9473	0.851	0.9769	0.986
307127	0.9641	0.9527	0.9399	0.8875	0.9609	0.9563
334635	0.9673	0.9534	0.9454	0.9182	0.9655	0.9616
397154	0.9396	0.9175	0.949	0.9168	0.9512	0.9251
397760	0.9534	0.9375	0.9495	0.9163	0.9541	0.9573
414229	0.9845	0.9771	0.9551	0.9698	0.9715	0.891
422632	0.9358	0.8855	0.945	0.87	0.9344	0.93
485757	0.9657	0.948	0.967	0.9482	0.9639	0.8958
486759	0.9619	0.9397	0.9443	0.9536	0.9615	0.9774
499566	0.9688	0.9675	0.9607	0.9435	0.9561	0.8817
530635	0.9557	0.9588	0.9523	0.9543	0.9544	0.9236
545345	0.9664	0.9641	0.9493	0.9295	0.9629	0.9589
567961	0.9417	0.886	0.9415	0.8765	0.9567	0.9046
627549	0.9479	0.9354	0.9429	0.9095	0.9652	0.9105
654754	0.9515	0.9368	0.9614	0.9216	0.9638	0.9507
709551	0.9597	0.9475	0.9472	0.9097	0.9588	0.9674
748258	0.9811	0.9658	0.9644	0.8832	0.9663	0.9158
771354	0.9751	0.9706	0.9466	0.9017	0.9821	0.9899
782561	0.9639	0.9439	0.9427	0.9554	0.964	0.843
833148	0.9731	0.9792	0.9407	0.9797	0.9668	0.942
904044	0.9624	0.9299	0.959	0.9129	0.949	0.963
958976	0.9687	0.9718	0.9574	0.8842	0.9691	0.8983
965367	0.9519	0.9266	0.9543	0.8931	0.9593	0.9341
Mean	0.959616	0.945703	0.950083	0.926929	0.959644	0.936636
SEM	0.00141278	0.00266196	0.00116158	0.00373841	0.00113539	0.00349159

## Sheet: figure4-B
subjectID	SN	CON	FPN	VAN	Sub	Vis
100307	0.7372	1.022	-0.1594	0.9373	-0.236	-1.1773
101006	0.5441	0.7285	-0.1403	-1.7511	0.0704	-1.9494
103414	0.3097	-0.0009	0.0563	-2.7038	0.0221	-0.0837
105014	0.4405	-1.0965	-0.2758	-3.3804	0.228	0.28
105115	0.1438	-0.047	0.2714	0.1246	-0.1526	0.1406
106521	0.034	0.5754	0.3838	-0.0635	-0.4328	0.486
107422	0.367	0.9599	-0.2357	-0.9226	0.5197	-2.3694
113619	1.0587	0.9	-0.5781	0.035	-0.2707	-1.8212
114419	0.4896	0.5011	0.0283	-1.746	0.3924	-2.6325
118528	0.2203	1.2491	-0.2053	-0.1949	-0.0307	0.2143
122620	0.5951	0.467	0.2896	-0.1382	-0.1543	-2.071
127933	0.4856	-0.2299	0.193	0.8422	-0.3475	-0.0558
129028	0.6343	0.9192	0.0351	-1.755	-0.3375	-0.027
131217	0.3613	0.1823	0.3903	0.4532	-0.9976	0.6602
133928	0.2266	0.9174	-0.1807	-2.0401	0.3113	-2.2692
135225	0.7126	0.1805	-0.9198	-1.7229	0.6087	-0.3242
138231	0.8587	0.9651	0.0479	-1.5016	-0.4623	-1.1375
139637	0.5727	0.4942	0.141	-0.8624	0.0301	-0.9708
141422	0.6999	0.5281	-1.1822	-1.7656	0.5689	0.2741
144832	0.6145	-0.3595	-0.31	-1.3303	-0.1274	-0.1301
148335	0.9149	0.4651	0.0608	-1.3559	-0.472	-1.0311
148840	0.4868	0.1707	-0.056	-2.965	0.2702	-1.4257
149539	0.5371	0.4031	0.3695	-1.1278	0.3634	-2.1887
153025	0.3068	0.0612	-0.4344	-3.9148	0.4444	0.4469
158136	0.6926	0.9606	-0.2537	-0.2659	-0.3166	-1.398
161630	0.5551	1.0831	-0.2394	0.7094	-0.1311	-0.8857
163129	0.0965	-0.0254	-0.9783	-2.6434	0.7145	0.0034
172332	0.2237	0.0458	0.1034	0.0372	-0.2369	-1.8274
173536	0.5121	-1.216	-0.4809	0.7024	0.0791	-0.1128
173940	0.2019	1.1697	-0.1513	-2.2915	0.2966	-0.4355
175035	0.706	0.8	-0.2727	0.3459	0.2908	-2.1528
178950	-0.082	0.0176	-0.3409	-2.8706	0.501	0.3965
180129	0.5163	0.4142	0.5421	-0.574	-0.4783	-0.7987
180432	0.8478	0.9413	-0.1144	-2.9795	-0.4026	-1.128
181232	0.8069	0.7551	-0.4234	0.3014	-0.2368	-0.4034
183034	0.6148	0.9294	-0.3295	-2.7451	-0.2878	-0.3219
188347	0.7538	0.6315	-0.0881	-1.6418	0.195	-1.5559
189349	0.4403	1.1652	-0.013	-0.8358	0.0299	-1.4926
190031	0.6047	0.6479	-0.3446	-0.7267	-0.0758	-0.0527
192843	0.8604	0.4064	-0.4636	-0.5341	-0.6016	-0.5437
194645	0.4346	-0.2335	0.277	-1.8532	-0.3305	-1.9426
195041	-0.0627	-0.0456	1.2646	-0.6291	-0.7538	-0.1337
195849	0.1057	0.345	0.5476	-2.2035	-0.1222	-0.5504
196144	0.7554	0.7795	-0.7646	-1.0844	0.1187	-1.7323
205725	0.4815	0.317	-0.8832	-2.5547	0.4053	-0.4349
210011	0.4776	0.8609	0.0005	-2.5023	-0.3192	-0.4473
210617	-0.1051	-0.0225	0.2596	-1.9699	-0.12	0.8419
212116	0.463	0.9675	-0.4769	0.6089	-0.0077	-2.3515
212419	0.8099	0.9754	-0.4502	-1.1527	0.0912	-1.487
221319	0.8178	-0.099	0.2061	-0.298	-0.3519	-1.1519
224022	0.3653	1.04	-0.4694	0.0675	0.5872	-1.7773
251833	0.6851	0.0242	-0.1714	0.9901	-0.6371	-0.4381
268850	0.1773	1.0273	0.2353	-0.7795	-0.2678	0.214
285345	0.9152	0.0803	0.3299	-2.2158	-0.2866	-1.3431
285446	0.4707	0.4596	-0.7356	-2.4576	0.0405	0.3567
307127	0.6912	0.5718	-0.1608	-0.5237	-0.3955	-0.5681
334635	0.2521	0.0072	-0.8854	-1.6143	0.5516	-0.1362
397154	0.558	0.5822	0.0443	-0.0454	-0.3413	-2.127
397760	0.1989	0.1553	-0.1148	-0.3655	-0.2634	-0.1441
414229	0.8384	0.4495	-0.1587	-0.0401	-0.0296	-2.3353
422632	0.2956	0.7474	-0.5025	0.1512	-0.4717	0.8517
485757	0.372	-0.6515	0.5254	-1.1456	0.3158	-2.3328
486759	0.3108	-0.2935	-0.9259	0.3039	0.163	0.6033
499566	0.8981	0.8885	-0.1508	-1.3041	0.0056	-1.7904
530635	0.3013	1.2909	-0.3252	-0.3604	0.1717	-1.7846
545345	0.1513	0.1377	-0.6317	-2.8188	0.6292	-0.3531
567961	0.4293	0.7542	0.5505	0.3293	-0.3137	-1.9286
627549	-0.0212	0.105	0.0752	-2.5739	0.4376	-1.578
654754	0.3356	0.7834	-0.1326	-1.841	0.0608	-1.0326
709551	0.4469	0.2286	0.1955	-3.6329	-0.6897	0.8126
748258	0.6365	0.1516	-0.0491	-2.1111	-0.5355	-1.4125
771354	0.4065	0.4075	-1.1399	-1.7243	0.4131	1.0859
782561	0.3698	1.0448	0.1082	-1.41	-0.0292	-3.1348
833148	0.6904	0.2963	-0.8239	0.3071	0.6495	-1.4362
904044	0.7199	-0.1201	0.2343	-1.2178	-0.4587	-0.1898
958976	0.3445	0.5603	-0.4032	-2.0532	0.3149	-3.4195
965367	-0.0078	-0.0712	0.7418	-1.5336	-0.1113	-1.5078
Mean	0.476781	0.430968	-0.143104	-1.14442	-0.0354948	-0.884508
SEM	0.0304735	0.0585355	0.0512931	0.137553	0.0435415	0.118924

[truncated: 12 more sheets: figure4-C, figure4-D, figure5-A, figure5-B, S1 figure-A_B, S1 figure-C_D, S2 figure-A, S2 figure-B, S2 figure-C, S2 figure-D, S3 figure-A_B, S3 figure-C_D]
