# Supplementary material for: Distinct Global Brain Dynamics and Spatiotemporal Organization of the Salience Network
Source: PLoS Biol. 2016 Jun 7;14(6):e1002469. doi: 10.1371/journal.pbio.1002469 (PMC4896426; doi:10.1371/journal.pbio.1002469)
Supplement: S1 Table — (XLSX) [file pbio.1002469.s006.xlsx]

## Sheet: Session1
Results on Session 1 data
MNI Coordinate			Network	Temporal	Spatiotemporal
X	Y	Z		Flexibility	Diversity
11	-39	50	SN	0.4788 (0.0081)	0.9119 (0.0048)
55	-45	37	SN	0.5666 (0.0085)	0.9505 (0.0030)
42	0	47	SN	0.4895 (0.0075)	0.9181 (0.0042)
31	33	26	SN	0.7909 (0.0024)	0.9544 (0.0024)
48	22	10	SN	0.7913 (0.0030)	0.9574 (0.0025)
-35	20	0	SN	0.7808 (0.0020)	0.9637 (0.0017)
36	22	3	SN	0.7763 (0.0020)	0.9589 (0.0025)
37	32	-2	SN	0.7888 (0.0026)	0.9634 (0.0016)
34	16	-8	SN	0.7919 (0.0023)	0.9633 (0.0014)
-11	26	25	SN	0.7929 (0.0023)	0.9611 (0.0016)
-1	15	44	SN	0.7764 (0.0023)	0.9514 (0.0036)
-28	52	21	SN	0.7920 (0.0027)	0.9585 (0.0020)
0	30	27	SN	0.7790 (0.0025)	0.9635 (0.0018)
5	23	37	SN	0.7715 (0.0024)	0.9643 (0.0024)
10	22	27	SN	0.7895 (0.0020)	0.9604 (0.0016)
31	56	14	SN	0.5754 (0.0087)	0.9500 (0.0028)
26	50	27	SN	0.7889 (0.0029)	0.9530 (0.0026)
-39	51	17	SN	0.7805 (0.0026)	0.9613 (0.0022)
-3	2	53	CON	0.4447 (0.0060)	0.8916 (0.0046)
54	-28	34	CON	0.4554 (0.0059)	0.9011 (0.0043)
19	-8	64	CON	0.4506 (0.0058)	0.8895 (0.0047)
-16	-5	71	CON	0.4507 (0.0060)	0.8933 (0.0048)
-10	-2	42	CON	0.4597 (0.0058)	0.8995 (0.0044)
37	1	-4	CON	0.5034 (0.0056)	0.9323 (0.0030)
13	-1	70	CON	0.4599 (0.0057)	0.9035 (0.0042)
7	8	51	CON	0.4692 (0.0071)	0.9099 (0.0048)
-45	0	9	CON	0.4648 (0.0062)	0.9054 (0.0044)
49	8	-1	CON	0.4735 (0.0072)	0.9132 (0.0049)
-34	3	4	CON	0.7975 (0.0020)	0.9462 (0.0026)
-51	8	-2	CON	0.4748 (0.0065)	0.9132 (0.0044)
-5	18	34	CON	0.7825 (0.0022)	0.9466 (0.0033)
36	10	1	CON	0.7853 (0.0021)	0.9443 (0.0034)
-44	2	46	FPN	0.8173 (0.0027)	0.9301 (0.0033)
48	25	27	FPN	0.5953 (0.0067)	0.9510 (0.0021)
-47	11	23	FPN	0.8094 (0.0029)	0.9437 (0.0033)
-53	-49	43	FPN	0.5299 (0.0078)	0.9369 (0.0037)
-23	11	64	FPN	0.8014 (0.0022)	0.9518 (0.0019)
58	-53	-14	FPN	0.8098 (0.0021)	0.9460 (0.0025)
24	45	-15	FPN	0.6031 (0.0052)	0.9568 (0.0016)
34	54	-13	FPN	0.5509 (0.0048)	0.9465 (0.0021)
47	10	33	FPN	0.8007 (0.0030)	0.9422 (0.0031)
-41	6	33	FPN	0.8061 (0.0023)	0.9446 (0.0027)
-42	38	21	FPN	0.7880 (0.0021)	0.9598 (0.0017)
38	43	15	FPN	0.7789 (0.0023)	0.9650 (0.0018)
49	-42	45	FPN	0.7826 (0.0027)	0.9642 (0.0018)
-28	-58	48	FPN	0.5047 (0.0089)	0.9204 (0.0049)
44	-53	47	FPN	0.5452 (0.0069)	0.9460 (0.0025)
32	14	56	FPN	0.5543 (0.0074)	0.9408 (0.0027)
37	-65	40	FPN	0.5653 (0.0074)	0.9411 (0.0024)
-42	-55	45	FPN	0.5281 (0.0062)	0.9378 (0.0030)
40	18	40	FPN	0.5181 (0.0063)	0.9312 (0.0031)
-34	55	4	FPN	0.5498 (0.0073)	0.9430 (0.0030)
-42	45	-2	FPN	0.5465 (0.0071)	0.9403 (0.0029)
33	-53	44	FPN	0.7989 (0.0026)	0.9534 (0.0026)
43	49	-2	FPN	0.5610 (0.0068)	0.9504 (0.0026)
-42	25	30	FPN	0.5801 (0.0076)	0.9456 (0.0024)
-3	26	44	FPN	0.5730 (0.0072)	0.9575 (0.0025)
10	-62	61	DAN	0.4927 (0.0082)	0.9176 (0.0050)
-52	-63	5	DAN	0.4581 (0.0079)	0.8919 (0.0056)
22	-65	48	DAN	0.4830 (0.0078)	0.9112 (0.0050)
46	-59	4	DAN	0.4313 (0.0064)	0.8703 (0.0054)
25	-58	60	DAN	0.4336 (0.0066)	0.8751 (0.0059)
-33	-46	47	DAN	0.4947 (0.0084)	0.9175 (0.0052)
-27	-71	37	DAN	0.5173 (0.0079)	0.9220 (0.0041)
-32	-1	54	DAN	0.5098 (0.0086)	0.9214 (0.0037)
-42	-60	-9	DAN	0.4707 (0.0062)	0.9017 (0.0041)
-17	-59	64	DAN	0.4479 (0.0064)	0.8891 (0.0057)
29	-5	54	DAN	0.4598 (0.0058)	0.8996 (0.0045)
-10	11	67	VAN	0.5825 (0.0075)	0.9394 (0.0019)
54	-43	22	VAN	0.8205 (0.0031)	0.9269 (0.0037)
-56	-50	10	VAN	0.5116 (0.0100)	0.9033 (0.0044)
-55	-40	14	VAN	0.4654 (0.0072)	0.8920 (0.0052)
52	-33	8	VAN	0.4824 (0.0085)	0.8955 (0.0056)
51	-29	-4	VAN	0.6201 (0.0076)	0.9218 (0.0039)
56	-46	11	VAN	0.5114 (0.0108)	0.9071 (0.0043)
53	33	1	VAN	0.5810 (0.0081)	0.9422 (0.0030)
-49	25	-1	VAN	0.5549 (0.0062)	0.9358 (0.0025)
6	-24	0	Sub	0.7988 (0.0023)	0.9553 (0.0018)
-2	-13	12	Sub	0.5757 (0.0056)	0.9545 (0.0016)
-10	-18	7	Sub	0.7910 (0.0027)	0.9587 (0.0019)
12	-17	8	Sub	0.7890 (0.0027)	0.9592 (0.0018)
-5	-28	-4	Sub	0.8000 (0.0022)	0.9578 (0.0014)
-22	7	-5	Sub	0.7916 (0.0021)	0.9619 (0.0014)
-15	4	8	Sub	0.7901 (0.0022)	0.9645 (0.0013)
31	-14	2	Sub	0.7996 (0.0024)	0.9518 (0.0023)
23	10	1	Sub	0.7899 (0.0021)	0.9622 (0.0014)
29	1	4	Sub	0.7944 (0.0020)	0.9592 (0.0016)
-31	-11	0	Sub	0.7987 (0.0023)	0.9561 (0.0019)
15	5	7	Sub	0.7873 (0.0022)	0.9657 (0.0012)
9	-4	6	Sub	0.7862 (0.0028)	0.9633 (0.0015)
-41	-75	26	DMN	0.5964 (0.0105)	0.9190 (0.0040)
6	67	-4	DMN	0.5075 (0.0067)	0.9073 (0.0033)
8	48	-15	DMN	0.5295 (0.0069)	0.9084 (0.0033)
-13	-40	1	DMN	0.5362 (0.0050)	0.9350 (0.0028)
-18	63	-9	DMN	0.5257 (0.0052)	0.9317 (0.0028)
-46	-61	21	DMN	0.5490 (0.0094)	0.9093 (0.0034)
43	-72	28	DMN	0.5430 (0.0098)	0.9228 (0.0043)
-44	12	-34	DMN	0.5485 (0.0061)	0.9150 (0.0026)
46	16	-30	DMN	0.5672 (0.0074)	0.9081 (0.0030)
-68	-23	-16	DMN	0.5004 (0.0064)	0.9071 (0.0032)
-44	-65	35	DMN	0.4741 (0.0058)	0.8940 (0.0035)
-39	-75	44	DMN	0.4943 (0.0069)	0.9058 (0.0038)
-7	-55	27	DMN	0.4975 (0.0062)	0.9019 (0.0033)
6	-59	35	DMN	0.5054 (0.0067)	0.9075 (0.0033)
-11	-56	16	DMN	0.5475 (0.0065)	0.9195 (0.0023)
-3	-49	13	DMN	0.5204 (0.0065)	0.9201 (0.0032)
8	-48	31	DMN	0.4945 (0.0063)	0.9071 (0.0035)
15	-63	26	DMN	0.6193 (0.0065)	0.9335 (0.0024)
-2	-37	44	DMN	0.5584 (0.0074)	0.9443 (0.0027)
11	-54	17	DMN	0.5815 (0.0060)	0.9233 (0.0020)
52	-59	36	DMN	0.4724 (0.0054)	0.9013 (0.0037)
23	33	48	DMN	0.4953 (0.0065)	0.9113 (0.0036)
-10	39	52	DMN	0.4948 (0.0058)	0.9036 (0.0032)
-16	29	53	DMN	0.4933 (0.0056)	0.9084 (0.0033)
-35	20	51	DMN	0.4913 (0.0056)	0.9112 (0.0036)
22	39	39	DMN	0.5250 (0.0076)	0.9276 (0.0038)
13	55	38	DMN	0.5007 (0.0054)	0.9171 (0.0028)
-10	55	39	DMN	0.5047 (0.0056)	0.9081 (0.0027)
-20	45	39	DMN	0.5167 (0.0064)	0.9234 (0.0034)
6	54	16	DMN	0.4900 (0.0055)	0.9076 (0.0035)
6	64	22	DMN	0.4951 (0.0063)	0.9071 (0.0037)
-7	51	-1	DMN	0.5230 (0.0068)	0.9187 (0.0032)
9	54	3	DMN	0.5206 (0.0064)	0.9257 (0.0036)
-3	44	-9	DMN	0.5239 (0.0067)	0.9128 (0.0032)
8	42	-5	DMN	0.5332 (0.0058)	0.9289 (0.0028)
-11	45	8	DMN	0.5333 (0.0055)	0.9318 (0.0027)
-2	38	36	DMN	0.5040 (0.0062)	0.9281 (0.0034)
-3	42	16	DMN	0.5378 (0.0073)	0.9382 (0.0032)
-20	64	19	DMN	0.5246 (0.0058)	0.9269 (0.0029)
-8	48	23	DMN	0.4987 (0.0057)	0.9158 (0.0035)
65	-12	-19	DMN	0.5182 (0.0071)	0.9115 (0.0036)
-56	-13	-10	DMN	0.5730 (0.0075)	0.9071 (0.0027)
-58	-30	-4	DMN	0.5399 (0.0083)	0.9109 (0.0032)
65	-31	-9	DMN	0.5066 (0.0056)	0.9232 (0.0032)
-68	-41	-5	DMN	0.5136 (0.0059)	0.9192 (0.0032)
13	30	59	DMN	0.4985 (0.0059)	0.9160 (0.0034)
12	36	20	DMN	0.5554 (0.0067)	0.9468 (0.0027)
52	-2	-16	DMN	0.6016 (0.0080)	0.9094 (0.0031)
-26	-40	-8	DMN	0.5136 (0.0069)	0.9148 (0.0040)
27	-37	-13	DMN	0.5115 (0.0063)	0.9161 (0.0038)
-34	-38	-16	DMN	0.5231 (0.0053)	0.9221 (0.0028)
28	-77	-32	DMN	0.5152 (0.0052)	0.9239 (0.0025)
52	7	-30	DMN	0.5446 (0.0060)	0.9132 (0.0026)
-53	3	-27	DMN	0.5482 (0.0065)	0.9138 (0.0028)
47	-50	29	DMN	0.5095 (0.0063)	0.9197 (0.0034)
-49	-42	1	DMN	0.5953 (0.0088)	0.9139 (0.0039)
-46	31	-13	DMN	0.5193 (0.0056)	0.9174 (0.0026)
49	35	-12	DMN	0.5057 (0.0050)	0.9217 (0.0028)
-2	-35	31	Mem	0.5270 (0.0063)	0.9327 (0.0031)
-7	-71	42	Mem	0.5795 (0.0065)	0.9486 (0.0020)
11	-66	42	Mem	0.5604 (0.0064)	0.9437 (0.0021)
4	-48	51	Mem	0.5369 (0.0096)	0.9315 (0.0045)
2	-24	30	Mem	0.5737 (0.0062)	0.9524 (0.0022)
18	-47	-10	Vis	0.4610 (0.0057)	0.8930 (0.0041)
40	-72	14	Vis	0.4341 (0.0067)	0.8726 (0.0053)
8	-72	11	Vis	0.4583 (0.0074)	0.8956 (0.0053)
-8	-81	7	Vis	0.4714 (0.0075)	0.9047 (0.0049)
-28	-79	19	Vis	0.4411 (0.0060)	0.8810 (0.0045)
20	-66	2	Vis	0.4304 (0.0060)	0.8726 (0.0053)
-24	-91	19	Vis	0.4244 (0.0058)	0.8679 (0.0050)
27	-59	-9	Vis	0.4398 (0.0062)	0.8749 (0.0048)
-15	-72	-8	Vis	0.4223 (0.0057)	0.8649 (0.0052)
-18	-68	5	Vis	0.4383 (0.0060)	0.8814 (0.0051)
43	-78	-12	Vis	0.4719 (0.0066)	0.8980 (0.0045)
-47	-76	-10	Vis	0.4635 (0.0063)	0.8944 (0.0049)
-14	-91	31	Vis	0.4090 (0.0049)	0.8560 (0.0047)
15	-87	37	Vis	0.4085 (0.0052)	0.8550 (0.0051)
29	-77	25	Vis	0.4217 (0.0055)	0.8654 (0.0049)
20	-86	-2	Vis	0.8139 (0.0029)	0.9366 (0.0035)
15	-77	31	Vis	0.4161 (0.0065)	0.8591 (0.0058)
-16	-52	-1	Vis	0.4534 (0.0072)	0.8839 (0.0053)
42	-66	-8	Vis	0.4421 (0.0059)	0.8771 (0.0047)
24	-87	24	Vis	0.4154 (0.0054)	0.8595 (0.0050)
6	-72	24	Vis	0.4473 (0.0067)	0.8773 (0.0050)
-42	-74	0	Vis	0.4297 (0.0062)	0.8679 (0.0054)
26	-79	-16	Vis	0.4843 (0.0070)	0.9085 (0.0044)
-16	-77	34	Vis	0.4419 (0.0074)	0.8814 (0.0056)
-3	-81	21	Vis	0.4116 (0.0058)	0.8577 (0.0055)
-40	-88	-6	Vis	0.4999 (0.0081)	0.9139 (0.0047)
37	-84	13	Vis	0.4475 (0.0058)	0.8835 (0.0042)
6	-81	6	Vis	0.4765 (0.0078)	0.9069 (0.0050)
-26	-90	3	Vis	0.5260 (0.0084)	0.9267 (0.0038)
-33	-79	-13	Vis	0.4629 (0.0070)	0.8931 (0.0052)
37	-81	1	Vis	0.4810 (0.0078)	0.9028 (0.0051)
32	-26	13	Aud	0.5074 (0.0060)	0.9253 (0.0034)
65	-33	20	Aud	0.4552 (0.0067)	0.8945 (0.0046)
58	-16	7	Aud	0.4394 (0.0069)	0.8790 (0.0058)
-38	-33	17	Aud	0.4520 (0.0065)	0.8882 (0.0055)
-60	-25	14	Aud	0.4228 (0.0066)	0.8696 (0.0060)
-49	-26	5	Aud	0.4920 (0.0074)	0.9119 (0.0050)
43	-23	20	Aud	0.4461 (0.0065)	0.8823 (0.0053)
-50	-34	26	Aud	0.4542 (0.0060)	0.8967 (0.0046)
-53	-22	23	Aud	0.4410 (0.0061)	0.8845 (0.0054)
-55	-9	12	Aud	0.4377 (0.0067)	0.8783 (0.0055)
56	-5	13	Aud	0.4326 (0.0072)	0.8732 (0.0062)
59	-17	29	Aud	0.4362 (0.0067)	0.8792 (0.0055)
-30	-27	12	Aud	0.5120 (0.0049)	0.9286 (0.0030)
-7	-52	61	Motor	0.4774 (0.0071)	0.9113 (0.0052)
-14	-18	40	Motor	0.4726 (0.0060)	0.9048 (0.0044)
0	-15	47	Motor	0.4748 (0.0092)	0.8956 (0.0064)
10	-2	45	Motor	0.4650 (0.0067)	0.8979 (0.0051)
-7	-21	65	Motor	0.4621 (0.0075)	0.8826 (0.0056)
-7	-33	72	Motor	0.4524 (0.0078)	0.8755 (0.0061)
13	-33	75	Motor	0.4374 (0.0076)	0.8659 (0.0061)
-54	-23	43	Motor	0.4227 (0.0067)	0.8615 (0.0061)
29	-17	71	Motor	0.4525 (0.0075)	0.8754 (0.0059)
10	-46	73	Motor	0.4392 (0.0073)	0.8751 (0.0060)
-23	-30	72	Motor	0.4232 (0.0071)	0.8602 (0.0063)
-40	-19	54	Motor	0.4249 (0.0069)	0.8583 (0.0060)
29	-39	59	Motor	0.4218 (0.0068)	0.8605 (0.0061)
50	-20	42	Motor	0.4274 (0.0068)	0.8642 (0.0060)
-38	-27	69	Motor	0.4273 (0.0069)	0.8589 (0.0060)
20	-29	60	Motor	0.4545 (0.0068)	0.8870 (0.0053)
44	-8	57	Motor	0.4138 (0.0065)	0.8548 (0.0060)
-29	-43	61	Motor	0.4113 (0.0063)	0.8533 (0.0059)
10	-17	74	Motor	0.4584 (0.0078)	0.8788 (0.0056)
22	-42	69	Motor	0.4255 (0.0065)	0.8674 (0.0058)
-45	-32	47	Motor	0.4407 (0.0066)	0.8779 (0.0057)
-21	-31	61	Motor	0.4408 (0.0069)	0.8769 (0.0059)
-13	-17	75	Motor	0.4412 (0.0069)	0.8723 (0.0058)
42	-20	55	Motor	0.4327 (0.0067)	0.8637 (0.0060)
-38	-15	69	Motor	0.4479 (0.0075)	0.8737 (0.0059)
-16	-46	73	Motor	0.4413 (0.0063)	0.8794 (0.0055)
2	-28	60	Motor	0.4535 (0.0082)	0.8717 (0.0060)
3	-17	58	Motor	0.4401 (0.0074)	0.8697 (0.0062)
38	-17	45	Motor	0.4301 (0.0069)	0.8651 (0.0060)
47	-30	49	Motor	0.4448 (0.0075)	0.8816 (0.0064)
-49	-11	35	Motor	0.4553 (0.0079)	0.8777 (0.0064)
36	-9	14	Motor	0.4659 (0.0062)	0.8978 (0.0047)
51	-6	32	Motor	0.4576 (0.0079)	0.8809 (0.0064)
-53	-10	24	Motor	0.4569 (0.0076)	0.8803 (0.0061)
66	-8	25	Motor	0.4562 (0.0076)	0.8793 (0.0061)
-16	-65	-20	CB	0.5189 (0.0076)	0.9288 (0.0037)
-32	-55	-25	CB	0.5342 (0.0075)	0.9404 (0.0032)
22	-58	-23	CB	0.5332 (0.0060)	0.9354 (0.0026)
1	-62	-18	CB	0.6213 (0.0054)	0.9432 (0.0017)
-25	-98	-12	Other	0.8003 (0.0031)	0.9520 (0.0025)
27	-97	-13	Other	0.7989 (0.0030)	0.9545 (0.0023)
24	32	-18	Other	0.6090 (0.0051)	0.9480 (0.0018)
-56	-45	-24	Other	0.8118 (0.0023)	0.9501 (0.0021)
8	41	-24	Other	0.5523 (0.0047)	0.9337 (0.0021)
-21	-22	-20	Other	0.5952 (0.0055)	0.9294 (0.0022)
17	-28	-17	Other	0.6106 (0.0047)	0.9494 (0.0016)
-37	-29	-26	Other	0.5568 (0.0049)	0.9379 (0.0018)
65	-24	-19	Other	0.5381 (0.0063)	0.9328 (0.0031)
52	-34	-27	Other	0.8115 (0.0016)	0.9533 (0.0013)
55	-31	-17	Other	0.5635 (0.0053)	0.9472 (0.0017)
34	38	-12	Other	0.5526 (0.0071)	0.9353 (0.0030)
-58	-26	-15	Other	0.5020 (0.0060)	0.9139 (0.0032)
27	16	-17	Other	0.5637 (0.0049)	0.9394 (0.0019)
-31	19	-19	Other	0.5291 (0.0052)	0.9282 (0.0024)
8	-91	-7	Other	0.8086 (0.0026)	0.9456 (0.0030)
17	-91	-14	Other	0.8048 (0.0029)	0.9468 (0.0031)
-12	-95	-13	Other	0.8068 (0.0029)	0.9429 (0.0036)
-21	41	-20	Other	0.5944 (0.0052)	0.9551 (0.0015)
-18	-76	-24	Other	0.5796 (0.0061)	0.9543 (0.0019)
17	-80	-34	Other	0.5353 (0.0055)	0.9359 (0.0024)
35	-67	-34	Other	0.5266 (0.0058)	0.9352 (0.0027)
33	-12	-34	Other	0.6122 (0.0046)	0.9363 (0.0022)
-31	-10	-36	Other	0.6189 (0.0041)	0.9430 (0.0017)
49	-3	-38	Other	0.5474 (0.0060)	0.9311 (0.0022)
-50	-7	-39	Other	0.5590 (0.0062)	0.9319 (0.0023)
-47	-51	-21	Other	0.5077 (0.0067)	0.9218 (0.0044)
46	-47	-17	Other	0.4791 (0.0061)	0.9051 (0.0042)
