# Supplementary material for: Distinct Global Brain Dynamics and Spatiotemporal Organization of the Salience Network
Source: PLoS Biol. 2016 Jun 7;14(6):e1002469. doi: 10.1371/journal.pbio.1002469 (PMC4896426; doi:10.1371/journal.pbio.1002469)
Supplement: S2 Table — (XLSX) [file pbio.1002469.s007.xlsx]

## Sheet: Sheet1
Results on Session 2 data
MNI Coordinate			Network	Temporal	Spatiotemporal
X	Y	Z		Flexibility	Diversity
11	-39	50	SN	0.4401 (0.0057)	0.8785 (0.0047)
55	-45	37	SN	0.5746 (0.0089)	0.9255 (0.0035)
42	0	47	SN	0.4521 (0.0068)	0.8826 (0.0047)
31	33	26	SN	0.8261 (0.0028)	0.9248 (0.0036)
48	22	10	SN	0.8296 (0.0030)	0.9328 (0.0029)
-35	20	0	SN	0.8197 (0.0020)	0.9330 (0.0026)
36	22	3	SN	0.8103 (0.0024)	0.9304 (0.0030)
37	32	-2	SN	0.8232 (0.0027)	0.9346 (0.0023)
34	16	-8	SN	0.8253 (0.0029)	0.9392 (0.0018)
-11	26	25	SN	0.8312 (0.0027)	0.9284 (0.0022)
-1	15	44	SN	0.4780 (0.0079)	0.9058 (0.0045)
-28	52	21	SN	0.8343 (0.0025)	0.9266 (0.0024)
0	30	27	SN	0.8252 (0.0023)	0.9314 (0.0031)
5	23	37	SN	0.8215 (0.0025)	0.9225 (0.0041)
10	22	27	SN	0.8277 (0.0022)	0.9286 (0.0026)
31	56	14	SN	0.5724 (0.0085)	0.9252 (0.0029)
26	50	27	SN	0.8291 (0.0033)	0.9240 (0.0033)
-39	51	17	SN	0.8216 (0.0018)	0.9322 (0.0026)
-3	2	53	CON	0.4167 (0.0051)	0.8615 (0.0043)
54	-28	34	CON	0.4228 (0.0064)	0.8660 (0.0050)
19	-8	64	CON	0.4287 (0.0058)	0.8635 (0.0046)
-16	-5	71	CON	0.4283 (0.0067)	0.8646 (0.0053)
-10	-2	42	CON	0.4422 (0.0044)	0.8774 (0.0033)
37	1	-4	CON	0.8288 (0.0028)	0.9072 (0.0032)
13	-1	70	CON	0.4349 (0.0065)	0.8753 (0.0049)
7	8	51	CON	0.4298 (0.0062)	0.8737 (0.0049)
-45	0	9	CON	0.4382 (0.0053)	0.8788 (0.0041)
49	8	-1	CON	0.4456 (0.0078)	0.8850 (0.0054)
-34	3	4	CON	0.4747 (0.0062)	0.9034 (0.0038)
-51	8	-2	CON	0.4385 (0.0065)	0.8791 (0.0046)
-5	18	34	CON	0.4748 (0.0081)	0.9023 (0.0046)
36	10	1	CON	0.8184 (0.0027)	0.9103 (0.0039)
-44	2	46	FPN	0.4992 (0.0087)	0.8962 (0.0039)
48	25	27	FPN	0.5894 (0.0071)	0.9252 (0.0020)
-47	11	23	FPN	0.8406 (0.0023)	0.9150 (0.0033)
-53	-49	43	FPN	0.5396 (0.0080)	0.9163 (0.0028)
-23	11	64	FPN	0.6122 (0.0087)	0.9171 (0.0028)
58	-53	-14	FPN	0.8437 (0.0020)	0.9180 (0.0032)
24	45	-15	FPN	0.5986 (0.0062)	0.9282 (0.0017)
34	54	-13	FPN	0.5458 (0.0056)	0.9207 (0.0022)
47	10	33	FPN	0.8320 (0.0024)	0.9169 (0.0035)
-41	6	33	FPN	0.8374 (0.0023)	0.9197 (0.0034)
-42	38	21	FPN	0.8277 (0.0023)	0.9281 (0.0026)
38	43	15	FPN	0.8145 (0.0026)	0.9345 (0.0031)
49	-42	45	FPN	0.8253 (0.0024)	0.9378 (0.0024)
-28	-58	48	FPN	0.4658 (0.0076)	0.8881 (0.0048)
44	-53	47	FPN	0.5448 (0.0056)	0.9260 (0.0024)
32	14	56	FPN	0.5487 (0.0071)	0.9150 (0.0029)
37	-65	40	FPN	0.5572 (0.0069)	0.9169 (0.0027)
-42	-55	45	FPN	0.5397 (0.0068)	0.9175 (0.0029)
40	18	40	FPN	0.5260 (0.0071)	0.9093 (0.0034)
-34	55	4	FPN	0.5557 (0.0071)	0.9202 (0.0022)
-42	45	-2	FPN	0.5463 (0.0064)	0.9176 (0.0022)
33	-53	44	FPN	0.8354 (0.0022)	0.9264 (0.0028)
43	49	-2	FPN	0.5671 (0.0073)	0.9293 (0.0023)
-42	25	30	FPN	0.5841 (0.0077)	0.9231 (0.0024)
-3	26	44	FPN	0.5796 (0.0070)	0.9321 (0.0024)
10	-62	61	DAN	0.4582 (0.0064)	0.8862 (0.0044)
-52	-63	5	DAN	0.4361 (0.0074)	0.8656 (0.0053)
22	-65	48	DAN	0.4508 (0.0064)	0.8812 (0.0048)
46	-59	4	DAN	0.4189 (0.0059)	0.8505 (0.0044)
25	-58	60	DAN	0.4135 (0.0064)	0.8475 (0.0054)
-33	-46	47	DAN	0.4585 (0.0070)	0.8856 (0.0046)
-27	-71	37	DAN	0.5016 (0.0083)	0.8979 (0.0043)
-32	-1	54	DAN	0.4834 (0.0085)	0.8930 (0.0042)
-42	-60	-9	DAN	0.4501 (0.0055)	0.8778 (0.0042)
-17	-59	64	DAN	0.4232 (0.0064)	0.8583 (0.0049)
29	-5	54	DAN	0.4281 (0.0053)	0.8673 (0.0044)
-10	11	67	VAN	0.5855 (0.0083)	0.9023 (0.0026)
54	-43	22	VAN	0.5120 (0.0098)	0.8962 (0.0046)
-56	-50	10	VAN	0.4920 (0.0103)	0.8727 (0.0043)
-55	-40	14	VAN	0.4557 (0.0056)	0.8725 (0.0040)
52	-33	8	VAN	0.4640 (0.0077)	0.8727 (0.0047)
51	-29	-4	VAN	0.6037 (0.0082)	0.8985 (0.0032)
56	-46	11	VAN	0.4901 (0.0100)	0.8797 (0.0045)
53	33	1	VAN	0.5734 (0.0077)	0.9174 (0.0031)
-49	25	-1	VAN	0.5619 (0.0065)	0.9081 (0.0027)
6	-24	0	Sub	0.8417 (0.0021)	0.9228 (0.0025)
-2	-13	12	Sub	0.5783 (0.0054)	0.9231 (0.0020)
-10	-18	7	Sub	0.8377 (0.0023)	0.9233 (0.0029)
12	-17	8	Sub	0.8343 (0.0021)	0.9272 (0.0026)
-5	-28	-4	Sub	0.8450 (0.0021)	0.9229 (0.0024)
-22	7	-5	Sub	0.8314 (0.0025)	0.9319 (0.0023)
-15	4	8	Sub	0.8300 (0.0021)	0.9372 (0.0015)
31	-14	2	Sub	0.8329 (0.0023)	0.9194 (0.0031)
23	10	1	Sub	0.8252 (0.0026)	0.9325 (0.0021)
29	1	4	Sub	0.8256 (0.0027)	0.9291 (0.0025)
-31	-11	0	Sub	0.5057 (0.0062)	0.9134 (0.0033)
15	5	7	Sub	0.8248 (0.0027)	0.9388 (0.0019)
9	-4	6	Sub	0.8296 (0.0027)	0.9369 (0.0019)
-41	-75	26	DMN	0.5876 (0.0107)	0.8941 (0.0038)
6	67	-4	DMN	0.4982 (0.0057)	0.8862 (0.0028)
8	48	-15	DMN	0.5103 (0.0052)	0.8880 (0.0028)
-13	-40	1	DMN	0.5160 (0.0050)	0.9067 (0.0027)
-18	63	-9	DMN	0.5268 (0.0054)	0.9089 (0.0026)
-46	-61	21	DMN	0.5412 (0.0099)	0.8798 (0.0031)
43	-72	28	DMN	0.6297 (0.0095)	0.9010 (0.0035)
-44	12	-34	DMN	0.5451 (0.0055)	0.8922 (0.0023)
46	16	-30	DMN	0.5425 (0.0072)	0.8852 (0.0028)
-68	-23	-16	DMN	0.4960 (0.0064)	0.8811 (0.0030)
-44	-65	35	DMN	0.4711 (0.0053)	0.8725 (0.0029)
-39	-75	44	DMN	0.4865 (0.0061)	0.8817 (0.0032)
-7	-55	27	DMN	0.4908 (0.0061)	0.8774 (0.0031)
6	-59	35	DMN	0.5002 (0.0068)	0.8787 (0.0031)
-11	-56	16	DMN	0.5385 (0.0063)	0.8978 (0.0025)
-3	-49	13	DMN	0.5173 (0.0062)	0.8930 (0.0027)
8	-48	31	DMN	0.4932 (0.0062)	0.8819 (0.0033)
15	-63	26	DMN	0.6104 (0.0071)	0.9053 (0.0027)
-2	-37	44	DMN	0.5611 (0.0079)	0.9138 (0.0033)
11	-54	17	DMN	0.5648 (0.0061)	0.8986 (0.0026)
52	-59	36	DMN	0.4685 (0.0046)	0.8816 (0.0030)
23	33	48	DMN	0.4909 (0.0066)	0.8864 (0.0034)
-10	39	52	DMN	0.4925 (0.0056)	0.8797 (0.0028)
-16	29	53	DMN	0.4897 (0.0057)	0.8831 (0.0029)
-35	20	51	DMN	0.4948 (0.0055)	0.8928 (0.0030)
22	39	39	DMN	0.5252 (0.0071)	0.9029 (0.0037)
13	55	38	DMN	0.4933 (0.0054)	0.8909 (0.0030)
-10	55	39	DMN	0.4959 (0.0054)	0.8831 (0.0030)
-20	45	39	DMN	0.5125 (0.0062)	0.8964 (0.0035)
6	54	16	DMN	0.4831 (0.0049)	0.8832 (0.0031)
6	64	22	DMN	0.4904 (0.0060)	0.8848 (0.0035)
-7	51	-1	DMN	0.5166 (0.0059)	0.8975 (0.0030)
9	54	3	DMN	0.5206 (0.0053)	0.9053 (0.0026)
-3	44	-9	DMN	0.5161 (0.0058)	0.8913 (0.0030)
8	42	-5	DMN	0.5271 (0.0054)	0.9051 (0.0029)
-11	45	8	DMN	0.5276 (0.0059)	0.9041 (0.0030)
-2	38	36	DMN	0.5077 (0.0065)	0.9055 (0.0032)
-3	42	16	DMN	0.5336 (0.0062)	0.9145 (0.0027)
-20	64	19	DMN	0.5167 (0.0063)	0.8980 (0.0027)
-8	48	23	DMN	0.4893 (0.0048)	0.8900 (0.0032)
65	-12	-19	DMN	0.5072 (0.0061)	0.8883 (0.0033)
-56	-13	-10	DMN	0.5463 (0.0078)	0.8814 (0.0029)
-58	-30	-4	DMN	0.5335 (0.0084)	0.8851 (0.0031)
65	-31	-9	DMN	0.5050 (0.0060)	0.8995 (0.0032)
-68	-41	-5	DMN	0.5111 (0.0063)	0.8947 (0.0030)
13	30	59	DMN	0.5013 (0.0059)	0.8933 (0.0032)
12	36	20	DMN	0.5564 (0.0071)	0.9216 (0.0026)
52	-2	-16	DMN	0.5757 (0.0077)	0.8885 (0.0029)
-26	-40	-8	DMN	0.5042 (0.0059)	0.8963 (0.0031)
27	-37	-13	DMN	0.5118 (0.0056)	0.9016 (0.0030)
-34	-38	-16	DMN	0.5190 (0.0054)	0.9044 (0.0024)
28	-77	-32	DMN	0.5119 (0.0055)	0.8919 (0.0027)
52	7	-30	DMN	0.5287 (0.0059)	0.8919 (0.0024)
-53	3	-27	DMN	0.5413 (0.0073)	0.8860 (0.0029)
47	-50	29	DMN	0.5054 (0.0070)	0.8925 (0.0037)
-49	-42	1	DMN	0.5859 (0.0086)	0.8902 (0.0030)
-46	31	-13	DMN	0.5191 (0.0054)	0.8925 (0.0028)
49	35	-12	DMN	0.5022 (0.0051)	0.9009 (0.0031)
-2	-35	31	Mem	0.5298 (0.0063)	0.9080 (0.0029)
-7	-71	42	Mem	0.5880 (0.0081)	0.9168 (0.0028)
11	-66	42	Mem	0.5717 (0.0074)	0.9140 (0.0028)
4	-48	51	Mem	0.4975 (0.0084)	0.8972 (0.0041)
2	-24	30	Mem	0.5877 (0.0062)	0.9277 (0.0027)
18	-47	-10	Vis	0.4492 (0.0055)	0.8741 (0.0042)
40	-72	14	Vis	0.4131 (0.0055)	0.8489 (0.0049)
8	-72	11	Vis	0.4318 (0.0063)	0.8679 (0.0045)
-8	-81	7	Vis	0.4453 (0.0064)	0.8775 (0.0043)
-28	-79	19	Vis	0.4194 (0.0048)	0.8573 (0.0042)
20	-66	2	Vis	0.4183 (0.0051)	0.8561 (0.0044)
-24	-91	19	Vis	0.4100 (0.0051)	0.8476 (0.0045)
27	-59	-9	Vis	0.4239 (0.0053)	0.8560 (0.0047)
-15	-72	-8	Vis	0.4107 (0.0050)	0.8486 (0.0048)
-18	-68	5	Vis	0.4316 (0.0060)	0.8661 (0.0041)
43	-78	-12	Vis	0.4615 (0.0057)	0.8790 (0.0037)
-47	-76	-10	Vis	0.4504 (0.0056)	0.8733 (0.0043)
-14	-91	31	Vis	0.3927 (0.0044)	0.8354 (0.0043)
15	-87	37	Vis	0.3894 (0.0041)	0.8327 (0.0042)
29	-77	25	Vis	0.4065 (0.0051)	0.8451 (0.0047)
20	-86	-2	Vis	0.4866 (0.0064)	0.8986 (0.0035)
15	-77	31	Vis	0.4000 (0.0045)	0.8413 (0.0043)
-16	-52	-1	Vis	0.4454 (0.0056)	0.8691 (0.0043)
42	-66	-8	Vis	0.4363 (0.0058)	0.8608 (0.0044)
24	-87	24	Vis	0.4004 (0.0047)	0.8398 (0.0043)
6	-72	24	Vis	0.4534 (0.0078)	0.8640 (0.0046)
-42	-74	0	Vis	0.4215 (0.0056)	0.8517 (0.0045)
26	-79	-16	Vis	0.4531 (0.0064)	0.8758 (0.0043)
-16	-77	34	Vis	0.4196 (0.0054)	0.8593 (0.0044)
-3	-81	21	Vis	0.4037 (0.0055)	0.8437 (0.0048)
-40	-88	-6	Vis	0.4754 (0.0070)	0.8877 (0.0041)
37	-84	13	Vis	0.4262 (0.0053)	0.8575 (0.0044)
6	-81	6	Vis	0.4489 (0.0064)	0.8797 (0.0045)
-26	-90	3	Vis	0.4920 (0.0075)	0.8956 (0.0035)
-33	-79	-13	Vis	0.4453 (0.0055)	0.8727 (0.0045)
37	-81	1	Vis	0.4535 (0.0060)	0.8753 (0.0041)
32	-26	13	Aud	0.4876 (0.0051)	0.8990 (0.0028)
65	-33	20	Aud	0.4269 (0.0057)	0.8651 (0.0043)
58	-16	7	Aud	0.4312 (0.0050)	0.8645 (0.0042)
-38	-33	17	Aud	0.4414 (0.0059)	0.8673 (0.0043)
-60	-25	14	Aud	0.4004 (0.0049)	0.8441 (0.0044)
-49	-26	5	Aud	0.4786 (0.0064)	0.8901 (0.0038)
43	-23	20	Aud	0.4404 (0.0055)	0.8660 (0.0040)
-50	-34	26	Aud	0.4268 (0.0055)	0.8659 (0.0041)
-53	-22	23	Aud	0.4150 (0.0054)	0.8560 (0.0047)
-55	-9	12	Aud	0.4182 (0.0052)	0.8551 (0.0042)
56	-5	13	Aud	0.4142 (0.0047)	0.8543 (0.0042)
59	-17	29	Aud	0.4149 (0.0057)	0.8545 (0.0048)
-30	-27	12	Aud	0.4905 (0.0044)	0.9017 (0.0026)
-7	-52	61	Motor	0.4300 (0.0053)	0.8680 (0.0043)
-14	-18	40	Motor	0.4497 (0.0052)	0.8779 (0.0037)
0	-15	47	Motor	0.4562 (0.0068)	0.8749 (0.0044)
10	-2	45	Motor	0.4385 (0.0055)	0.8699 (0.0043)
-7	-21	65	Motor	0.4637 (0.0073)	0.8683 (0.0048)
-7	-33	72	Motor	0.4485 (0.0077)	0.8561 (0.0054)
13	-33	75	Motor	0.4356 (0.0069)	0.8505 (0.0053)
-54	-23	43	Motor	0.4141 (0.0059)	0.8477 (0.0054)
29	-17	71	Motor	0.4588 (0.0071)	0.8651 (0.0049)
10	-46	73	Motor	0.4210 (0.0062)	0.8491 (0.0051)
-23	-30	72	Motor	0.4139 (0.0058)	0.8438 (0.0050)
-40	-19	54	Motor	0.4175 (0.0062)	0.8440 (0.0051)
29	-39	59	Motor	0.4058 (0.0058)	0.8395 (0.0053)
50	-20	42	Motor	0.4216 (0.0060)	0.8497 (0.0051)
-38	-27	69	Motor	0.4307 (0.0068)	0.8481 (0.0052)
20	-29	60	Motor	0.4394 (0.0057)	0.8658 (0.0044)
44	-8	57	Motor	0.4030 (0.0055)	0.8390 (0.0048)
-29	-43	61	Motor	0.3960 (0.0053)	0.8337 (0.0051)
10	-17	74	Motor	0.4550 (0.0076)	0.8628 (0.0053)
22	-42	69	Motor	0.4097 (0.0055)	0.8435 (0.0049)
-45	-32	47	Motor	0.4349 (0.0062)	0.8639 (0.0054)
-21	-31	61	Motor	0.4266 (0.0053)	0.8571 (0.0044)
-13	-17	75	Motor	0.4359 (0.0069)	0.8550 (0.0054)
42	-20	55	Motor	0.4361 (0.0071)	0.8497 (0.0054)
-38	-15	69	Motor	0.4505 (0.0067)	0.8626 (0.0048)
-16	-46	73	Motor	0.4188 (0.0053)	0.8509 (0.0046)
2	-28	60	Motor	0.4475 (0.0076)	0.8550 (0.0053)
3	-17	58	Motor	0.4385 (0.0071)	0.8569 (0.0051)
38	-17	45	Motor	0.4154 (0.0053)	0.8459 (0.0046)
47	-30	49	Motor	0.4388 (0.0065)	0.8675 (0.0051)
-49	-11	35	Motor	0.4496 (0.0066)	0.8624 (0.0046)
36	-9	14	Motor	0.4534 (0.0055)	0.8793 (0.0038)
51	-6	32	Motor	0.4505 (0.0067)	0.8636 (0.0045)
-53	-10	24	Motor	0.4505 (0.0064)	0.8647 (0.0046)
66	-8	25	Motor	0.4502 (0.0063)	0.8642 (0.0045)
-16	-65	-20	CB	0.4835 (0.0072)	0.8949 (0.0039)
-32	-55	-25	CB	0.4822 (0.0083)	0.8976 (0.0045)
22	-58	-23	CB	0.5021 (0.0061)	0.9041 (0.0032)
1	-62	-18	CB	0.5273 (0.0064)	0.9081 (0.0029)
-25	-98	-12	Other	0.8406 (0.0018)	0.9248 (0.0021)
27	-97	-13	Other	0.8382 (0.0019)	0.9281 (0.0021)
24	32	-18	Other	0.6028 (0.0066)	0.9209 (0.0021)
-56	-45	-24	Other	0.8427 (0.0016)	0.9256 (0.0017)
8	41	-24	Other	0.5419 (0.0052)	0.9060 (0.0020)
-21	-22	-20	Other	0.5753 (0.0062)	0.9065 (0.0022)
17	-28	-17	Other	0.5877 (0.0051)	0.9181 (0.0022)
-37	-29	-26	Other	0.5370 (0.0046)	0.9150 (0.0019)
65	-24	-19	Other	0.5387 (0.0063)	0.9088 (0.0029)
52	-34	-27	Other	0.5287 (0.0043)	0.9168 (0.0019)
55	-31	-17	Other	0.5710 (0.0062)	0.9213 (0.0025)
34	38	-12	Other	0.5442 (0.0074)	0.9134 (0.0027)
-58	-26	-15	Other	0.5017 (0.0061)	0.8890 (0.0030)
27	16	-17	Other	0.5549 (0.0054)	0.9122 (0.0022)
-31	19	-19	Other	0.5218 (0.0050)	0.9001 (0.0024)
8	-91	-7	Other	0.8464 (0.0020)	0.9120 (0.0033)
17	-91	-14	Other	0.8455 (0.0019)	0.9158 (0.0028)
-12	-95	-13	Other	0.8444 (0.0019)	0.9149 (0.0033)
-21	41	-20	Other	0.5934 (0.0053)	0.9274 (0.0016)
-18	-76	-24	Other	0.5763 (0.0066)	0.9233 (0.0026)
17	-80	-34	Other	0.5264 (0.0059)	0.9033 (0.0027)
35	-67	-34	Other	0.5279 (0.0055)	0.9086 (0.0028)
33	-12	-34	Other	0.6008 (0.0049)	0.9192 (0.0015)
-31	-10	-36	Other	0.6142 (0.0047)	0.9168 (0.0019)
49	-3	-38	Other	0.5455 (0.0065)	0.9038 (0.0028)
-50	-7	-39	Other	0.5632 (0.0051)	0.9074 (0.0025)
-47	-51	-21	Other	0.4867 (0.0058)	0.8993 (0.0038)
46	-47	-17	Other	0.4639 (0.0059)	0.8827 (0.0041)
