# Supplementary material for: Distinct Global Brain Dynamics and Spatiotemporal Organization of the Salience Network
Source: PLoS Biol. 2016 Jun 7;14(6):e1002469. doi: 10.1371/journal.pbio.1002469 (PMC4896426; doi:10.1371/journal.pbio.1002469)
Supplement: S3 Table — (XLSX) [file pbio.1002469.s008.xlsx]

## Sheet: Sheet1
Participant	Sex	Age	ProcSpeed_AgeAdj	CardSort_AgeAdj	Flanker_AgeAdj
100307	F	26-30	112.36	109.92	101.9
101006	F	31-35	71.99	94.3	92.33
103414	F	22-25	94.9	92.93	91.22
105014	F	26-30	67.35	87.77	86.06
105115	M	31-35	91.59	99.13	97.76
106521	F	26-30	137.14	110.35	102.39
107422	M	22-25	119.78	100.27	113.75
113619	F	31-35	103.5	98.91	96.61
114419	M	31-35	117.3	97.17	92.83
118528	F	26-30	103.49	117.33	103.98
122620	M	26-30	95.32	95.59	103.91
127933	M	31-35	114.24	109.02	100.65
129028	M	26-30	96.15	92.95	92.99
131217	F	26-30	113.48	110.04	112.1
133928	M	26-30	98.46	96.21	98.49
135225	F	22-25	109.18	111.17	109.45
138231	F	31-35	100.91	99.99	101.29
139637	F	31-35	110.13	115.75	100.58
141422	F	31-35	109.72	113.04	104.52
144832	F	22-25	125.28	107.87	96.52
148335	F	31-35	110.93	107.87	93.28
148840	F	22-25	99.39	118.05	114.42
149539	M	22-25	121.5	102.06	120.57
153025	F	22-25	74.97	100.92	104.27
158136	M	31-35	111.16	96.94	94.95
161630	F	26-30	94.38	118.05	115.1
163129	M	26-30	97.54	102.6	113.29
172332	F	26-30	86.31	93.42	95.77
173536	F	31-35	143.88	112.86	107.23
173940	F	26-30	94.18	93.31	84.59
175035	M	22-25	62.24	96.21	88.2
178950	M	31-35	111.35	110.36	107.23
180129	F	26-30	89.52	88.87	99.38
180432	F	31-35	127.56	122.65	123.28
181232	F	26-30	112.17	115.93	110.06
183034	M	31-35	97.76	112.83	108.43
188347	F	26-30	115.61	99.21	105.31
189349	F	26-30	105.63	112.64	108.99
190031	F	26-30	112.37	117.33	100.75
192843	M	26-30	82.02	98.47	112.44
194645	M	26-30	50.59	102.3	103.49
195041	F	31-35	124.42	109.69	101.24
195849	M	22-25	87.9	102.69	96.4
196144	F	31-35	100.82	110.25	101.53
205725	F	22-25	129.54	119.65	118.8
210011	M	22-25	97.78	112.04	112.77
210617	F	31-35	106.71	103.12	108
212116	M	26-30	122.43	111.85	112.21
212419	F	26-30	90.55	119.65	111.65
221319	F	26-30	90.95	88.52	90.14
224022	F	26-30	96.53	95.46	97.81
251833	M	31-35	108.53	112.83	109.61
268850	F	22-25	94.05	96.1	88.53
285345	F	31-35	73.5	92.18	90.18
285446	M	31-35	137.66	114.23	109.05
307127	F	31-35	112.82	90.68	118.93
334635	F	22-25	65.6	88.7	106.52
397154	F	26-30	109.85	98.63	96.09
397760	M	31-35	111.75	111.8	108.87
414229	M	31-35	119.77	111.7	111.92
422632	F	22-25	89.5	109.73	96.35
485757	F	31-35	114.47	106.09	111.59
486759	M	31-35	118.46	101.71	107.01
499566	F	26-30	106.71	119.65	108.44
530635	M	26-30	83.73	97.37	90.33
545345	M	31-35	76.1	96.37	94.56
567961	F	22-25	80.54	96.89	104.06
627549	F	31-35	89.71	118.61	98.24
654754	F	31-35	101.57	115.73	110.41
709551	F	31-35	137.66	113.04	113.84
748258	F	22-25	118.19	119.65	108.44
771354	F	26-30	121.43	114.32	108.76
782561	F	31-35	128.38	111.85	105.98
833148	M	26-30	94.68	100.22	101.76
904044	F	31-35	100.96	101.08	103.98
958976	M	26-30	92.04	88.75	97.25
965367	M	31-35	131.33	109.17	87.58
